# Supplementary material for: 4-(4-Oxopent-2-en-2-yl­amino)-1,2,4-triazol-1-ium-5-thiol­ate
Source: Acta Crystallogr Sect E Struct Rep Online. 2009 Jun 6;65(Pt 7):o1458. doi: 10.1107/S1600536809019850 (PMC2969399; doi:10.1107/S1600536809019850)
Supplement: Supplementary file 2 [file e-65-o1458-Isup2.hkl]

#
# h,k,l, Fc-squared, Fo-squared, sigma(Fo-squared) and status flag
#
data_I
_shelx_title ' A in P2(1)/n'
_shelx_refln_list_code          4
_shelx_F_calc_maximum      149.28
_exptl_crystal_F_000       448.00
_reflns_d_resolution_high  0.8113
 
loop_
 _symmetry_equiv_pos_as_xyz
 'x, y, z'
 '-x+1/2, y+1/2, -z+1/2'
 '-x, -y, -z'
 'x-1/2, -y-1/2, z-1/2'
 
_cell_length_a    10.6198
_cell_length_b     9.5203
_cell_length_c    10.7641
_cell_angle_alpha  90.000
_cell_angle_beta   99.560
_cell_angle_gamma  90.000
 
_shelx_F_squared_multiplier     1.000
 
loop_
 _refln_index_h
 _refln_index_k
 _refln_index_l
 _refln_F_squared_calc
 _refln_F_squared_meas
 _refln_F_squared_sigma
 _refln_observed_status
   2   0   0       79.92       91.60      2.33 o
   4   0   0     5144.41     5167.54     94.83 o
   6   0   0     3146.59     3226.55     60.13 o
   8   0   0     1522.09     1503.53     39.16 o
  10   0   0      368.43      373.72     17.86 o
  12   0   0       93.39      120.58     10.08 o
   1   1   0     2080.31     2091.26     32.65 o
   2   1   0     1306.03     1271.82     16.72 o
   3   1   0     3362.52     3413.37     44.31 o
   4   1   0      130.30      125.45      2.26 o
   5   1   0       44.87       33.86      1.03 o
   6   1   0      665.20      696.98      9.34 o
   7   1   0      305.01      269.20      5.01 o
   8   1   0        3.91        3.13      0.95 o
   9   1   0      182.61      170.90      5.37 o
  10   1   0      210.32      193.31      8.31 o
  11   1   0        5.91        7.66      2.45 o
  12   1   0        1.18       -1.46      2.21 o
   1   2   0     4273.63     4301.65     55.49 o
   2   2   0     4618.87     4727.79     73.10 o
   3   2   0      108.59      102.62      2.00 o
   4   2   0      121.27      141.17      2.44 o
   5   2   0      129.19      147.39      2.55 o
   6   2   0        3.27        3.91      0.44 o
   7   2   0      171.83      202.60      4.52 o
   8   2   0      288.23      271.19      5.74 o
   9   2   0       23.21       20.89      1.60 o
  10   2   0       97.72       95.69      5.73 o
  11   2   0       68.74       73.06      5.57 o
  12   2   0        4.58       11.96      4.62 o
   1   3   0      698.27      737.86     10.05 o
   2   3   0     1314.72     1390.30     18.50 o
   3   3   0      181.73      160.41      3.35 o
   4   3   0     1993.90     1965.66     28.09 o
   5   3   0     1545.10     1473.87     19.56 o
   6   3   0      652.95      632.12     10.60 o
   7   3   0       89.50       86.65      2.77 o
   8   3   0       71.92       69.35      2.62 o
   9   3   0        0.01       -0.56      0.75 o
  10   3   0       10.74        8.70      2.16 o
  11   3   0      132.29      132.88      5.39 o
  12   3   0       35.88       39.49      6.30 o
   0   4   0       91.09      105.65      3.68 o
   1   4   0     1716.96     1632.79     48.43 o
   2   4   0      476.81      497.57      6.74 o
   3   4   0      170.39      164.51      3.02 o
   4   4   0       17.95       17.11      0.84 o
   5   4   0        2.75        1.52      0.67 o
   6   4   0      232.09      234.92      5.08 o
   7   4   0       63.25       57.32      2.32 o
   8   4   0      178.00      174.53      4.49 o
   9   4   0      123.49      119.86      3.77 o
  10   4   0        0.13        1.26      0.96 o
  11   4   0       65.19       68.95      5.13 o
  12   4   0       25.30       23.89      8.61 o
   1   5   0      241.72      246.45      4.78 o
   2   5   0      203.59      201.65      3.61 o
   3   5   0        3.06        3.36      0.52 o
   4   5   0        6.74        5.80      0.67 o
   5   5   0      494.44      468.02      8.42 o
   6   5   0       38.08       38.21      1.93 o
   7   5   0      109.59      113.86      4.00 o
   8   5   0        9.34        6.98      1.21 o
   9   5   0       63.15       61.02      3.23 o
  10   5   0        3.62        1.87      1.34 o
  11   5   0       25.80       32.38      5.30 o
   0   6   0      580.36      543.45     30.40 o
   1   6   0       22.34       15.48      1.44 o
   2   6   0      187.58      191.27      4.91 o
   3   6   0      397.90      411.51      7.41 o
   4   6   0        3.20        2.89      1.02 o
   5   6   0      262.26      265.95      5.66 o
   6   6   0       74.62       66.84      3.73 o
   7   6   0        1.17        1.46      1.03 o
   8   6   0        0.57       -0.54      0.94 o
   9   6   0       51.83       51.35      3.08 o
  10   6   0       11.82       10.60      2.25 o
  11   6   0       17.74       16.39      6.09 o
   1   7   0      256.28      250.27      5.38 o
   2   7   0      300.58      328.01      6.11 o
   3   7   0        4.05        2.76      0.93 o
   4   7   0        3.49        3.57      1.02 o
   5   7   0      939.52      898.99     17.13 o
   6   7   0      557.55      505.15     11.04 o
   7   7   0        1.02        0.79      1.09 o
   8   7   0        1.30        2.27      1.15 o
   9   7   0      104.81      119.41      4.85 o
  10   7   0       12.69       12.69      3.68 o
   0   8   0      429.73      437.86     12.86 o
   1   8   0        1.05        1.38      0.69 o
   2   8   0       55.90       61.69      2.55 o
   3   8   0       31.31       30.24      2.11 o
   4   8   0        0.24       -0.03      0.79 o
   5   8   0       41.82       46.66      2.75 o
   6   8   0       16.38       14.44      1.85 o
   7   8   0        1.84        1.26      1.13 o
   8   8   0      151.06      151.94      5.50 o
   9   8   0        6.97        7.58      3.38 o
   1   9   0        1.65        1.27      0.90 o
   2   9   0       24.76       21.28      2.36 o
   3   9   0       29.97       32.90      2.32 o
   4   9   0      249.55      238.96      6.65 o
   5   9   0        0.25       -0.19      1.12 o
   6   9   0        7.85        7.95      1.70 o
   7   9   0        0.98        0.74      1.40 o
   8   9   0        8.71        7.52      3.17 o
   0  10   0      222.28      261.54     11.55 o
   1  10   0        0.17        0.21      1.68 o
   2  10   0      101.58      114.80      5.99 o
   3  10   0        3.18        2.68      1.99 o
   4  10   0        0.86       -1.49      1.21 o
   5  10   0        8.23        5.62      1.89 o
   6  10   0       57.58       53.36      8.61 o
   1  11   0        9.94        5.88      2.52 o
   2  11   0        0.22        2.10      2.10 o
   3  11   0       17.38       25.61      4.10 o
   4  11   0       22.11       28.35      4.75 o
 -11   0   1       31.12       32.56      5.46 o
  -9   0   1     1584.89     1556.21     52.73 o
  -7   0   1      146.60      152.43      5.83 o
  -5   0   1     1008.39      998.52     19.44 o
  -3   0   1      157.55      143.78      3.35 o
  -1   0   1     3619.26     3449.00     81.96 o
   1   0   1     6498.14     6578.63    119.86 o
   3   0   1     3267.76     3287.89     60.60 o
   5   0   1      387.26      411.05      8.76 o
   7   0   1      761.16      773.15     13.73 o
   9   0   1      203.72      206.92     11.76 o
  11   0   1        7.12        6.51      3.36 o
 -12   1   1       66.89       67.89      5.57 o
 -11   1   1        2.12       -2.67      3.15 o
 -10   1   1        9.97       14.47      3.47 o
  -9   1   1        2.43        1.38      1.10 o
  -8   1   1       21.01       23.02      2.68 o
  -7   1   1      210.45      236.26      3.97 o
  -6   1   1       74.90       57.28      1.50 o
  -5   1   1       60.13       72.04      1.64 o
  -4   1   1      659.36      592.08      8.38 o
  -3   1   1      922.46      952.74     14.29 o
  -2   1   1      196.46      221.48      3.27 o
  -1   1   1     1856.68     1918.46     25.13 o
   0   1   1     2023.76     2095.08     33.32 o
   1   1   1     2960.67     2882.17     39.80 o
   2   1   1      740.37      739.42     12.20 o
   3   1   1      209.60      204.94      3.23 o
   4   1   1      880.57      898.36     12.37 o
   5   1   1       35.30       32.14      0.97 o
   6   1   1      258.26      269.05      4.21 o
   7   1   1        0.11        0.18      0.53 o
   8   1   1      281.55      297.48      7.34 o
   9   1   1       33.30       30.64      2.85 o
  10   1   1       51.24       57.35      4.75 o
  11   1   1       14.12        6.46      2.17 o
  12   1   1       13.00       11.97      3.99 o
 -12   2   1       35.00       33.60      4.38 o
 -11   2   1       21.21       28.88      4.73 o
 -10   2   1        1.24        1.62      1.21 o
  -9   2   1       31.73       27.20      2.70 o
  -8   2   1       55.09       51.39      2.20 o
  -7   2   1      556.85      512.00      8.98 o
  -6   2   1        3.44        3.60      0.42 o
  -5   2   1      417.28      467.64      7.05 o
  -4   2   1       98.44      127.54      2.32 o
  -3   2   1        0.27        0.72      0.39 o
  -2   2   1     2175.16     2292.51     30.02 o
  -1   2   1     2881.17     3002.66     38.96 o
   0   2   1      290.33      335.87      6.78 o
   1   2   1      476.12      515.59      7.10 o
   2   2   1       73.68       79.82      1.44 o
   3   2   1       35.89       36.80      1.34 o
   4   2   1      221.75      235.47      4.91 o
   5   2   1        0.01        0.44      0.42 o
   6   2   1      198.24      173.43      3.57 o
   7   2   1      236.26      227.88      5.03 o
   8   2   1      146.59      148.58      4.03 o
   9   2   1      101.39      102.84      5.94 o
  10   2   1      357.74      345.66     11.02 o
  11   2   1       50.95       54.26      5.04 o
  12   2   1        0.14        2.31      3.15 o
 -11   3   1       28.81       30.51      2.92 o
 -10   3   1        1.83        1.34      0.90 o
  -9   3   1        0.17        1.39      0.83 o
  -8   3   1        4.42        7.16      1.49 o
  -7   3   1      334.52      324.20      6.41 o
  -6   3   1       32.94       41.18      1.45 o
  -5   3   1     1360.34     1396.17     17.62 o
  -4   3   1     1246.16     1239.01     15.59 o
  -3   3   1     1347.45     1336.25     19.09 o
  -2   3   1       63.22       68.99      1.71 o
  -1   3   1      969.91     1016.35     13.60 o
   0   3   1        0.00        2.09      0.36 o
   1   3   1      339.08      337.49      4.96 o
   2   3   1      226.99      231.99      3.65 o
   3   3   1     1647.09     1747.49     22.65 o
   4   3   1      175.32      165.61      4.40 o
   5   3   1      383.52      364.88      6.67 o
   6   3   1        0.46        3.57      0.72 o
   7   3   1      647.02      620.23     10.80 o
   8   3   1      142.15      140.43      3.89 o
   9   3   1       21.06       20.23      1.70 o
  10   3   1       26.08       23.52      2.56 o
  11   3   1        3.27        0.54      1.85 o
  12   3   1        6.70        1.05      3.36 o
 -12   4   1       16.33       21.13      4.94 o
 -11   4   1        2.56        1.08      1.70 o
 -10   4   1      540.14      542.63     11.91 o
  -9   4   1       65.07       60.94      3.03 o
  -8   4   1        0.06       -0.90      0.60 o
  -7   4   1      195.53      181.59      4.42 o
  -6   4   1      325.95      328.83      6.93 o
  -5   4   1       59.27       70.19      1.83 o
  -4   4   1      300.78      308.25      4.84 o
  -3   4   1        3.42        3.37      0.43 o
  -2   4   1      339.98      316.43      4.58 o
  -1   4   1      314.41      349.66      5.28 o
   0   4   1      683.33      723.61     10.08 o
   1   4   1      256.85      298.84      4.63 o
   2   4   1     2799.63     2930.12     35.43 o
   3   4   1        0.01        0.04      0.29 o
   4   4   1        7.56        9.34      1.00 o
   5   4   1      240.92      260.80      5.35 o
   6   4   1       18.88       20.39      1.47 o
   7   4   1       31.93       30.03      1.81 o
   8   4   1      347.64      338.15      7.10 o
   9   4   1        1.21        0.37      0.86 o
  10   4   1       29.72       33.25      3.00 o
  11   4   1       19.94       21.86      2.77 o
 -11   5   1        1.00       -0.24      1.91 o
 -10   5   1       44.73       44.17      2.89 o
  -9   5   1        0.13        0.46      1.03 o
  -8   5   1        0.64        1.49      1.01 o
  -7   5   1      676.29      647.50     12.99 o
  -6   5   1        7.54        6.37      1.10 o
  -5   5   1      145.93      126.54      2.75 o
  -4   5   1       56.27       58.15      1.70 o
  -3   5   1      332.39      343.81      5.96 o
  -2   5   1       17.91       24.22      1.19 o
  -1   5   1      293.77      319.00      4.72 o
   0   5   1      349.43      382.42      5.89 o
   1   5   1     1052.77     1051.12     14.69 o
   2   5   1       26.87       27.09      0.99 o
   3   5   1      175.78      169.09      3.77 o
   4   5   1       78.54       84.55      2.55 o
   5   5   1     1377.56     1315.36     20.29 o
   6   5   1       13.42       11.24      1.27 o
   7   5   1       30.07       27.34      1.87 o
   8   5   1        7.03        4.42      1.10 o
   9   5   1        2.81        5.27      1.31 o
  10   5   1        3.12        2.31      1.35 o
  11   5   1       27.18       26.81      5.67 o
 -11   6   1        1.74        2.20      2.02 o
 -10   6   1       16.88       23.89      2.53 o
  -9   6   1        0.45        0.05      0.99 o
  -8   6   1       12.19       12.82      1.91 o
  -7   6   1       17.00       22.87      2.01 o
  -6   6   1        0.77        0.90      0.85 o
  -5   6   1       12.30       17.88      1.67 o
  -4   6   1      112.99      107.85      2.87 o
  -3   6   1        4.97        1.07      0.66 o
  -2   6   1      483.73      471.49      7.54 o
  -1   6   1        8.76       11.35      1.19 o
   0   6   1       63.51       52.99      1.95 o
   1   6   1       14.47       12.78      1.10 o
   2   6   1      572.65      560.37     12.93 o
   3   6   1       26.69       23.24      1.65 o
   4   6   1       25.21       33.18      5.00 o
   5   6   1      161.84      147.40      9.31 o
   6   6   1       95.43      110.50      3.45 o
   7   6   1        3.32        1.40      0.95 o
   8   6   1       57.43       69.77      3.49 o
   9   6   1       12.80       12.49      1.96 o
  10   6   1      167.89      171.72      8.19 o
 -10   7   1        4.14        5.09      2.32 o
  -9   7   1        0.17        2.03      1.44 o
  -8   7   1        5.77        8.21      1.58 o
  -7   7   1      165.20      153.83      5.61 o
  -6   7   1        4.98        4.79      1.23 o
  -5   7   1      387.86      384.60      8.79 o
  -4   7   1      303.67      274.83      8.57 o
  -3   7   1      384.33      384.96      8.02 o
  -2   7   1        0.79       -0.16      0.48 o
  -1   7   1        8.76        9.46      0.89 o
   0   7   1      122.34      111.79      2.63 o
   1   7   1      447.28      442.38     10.63 o
   2   7   1        0.24        0.16      0.48 o
   3   7   1      176.87      178.19      4.26 o
   4   7   1       25.97       26.69      1.69 o
   5   7   1      134.98      140.06      4.53 o
   6   7   1        0.87        1.93      1.05 o
   7   7   1       20.35       22.71      2.23 o
   8   7   1      133.01      138.62      5.07 o
   9   7   1        3.72        1.70      1.42 o
  10   7   1       10.62       11.14      4.41 o
  -9   8   1       38.06       28.99      6.93 o
  -8   8   1       21.23       20.33      3.52 o
  -7   8   1       32.17       32.98      3.21 o
  -6   8   1       57.61       55.56      3.09 o
  -5   8   1        0.96       -0.64      0.99 o
  -4   8   1       26.35       24.77      2.07 o
  -3   8   1        0.02       -0.52      0.66 o
  -2   8   1       73.49       73.94      2.94 o
  -1   8   1      176.64      182.97      4.21 o
   0   8   1       36.27       18.70      6.06 o
   1   8   1       67.18       57.08      5.64 o
   2   8   1       51.78       53.96      2.63 o
   3   8   1       48.08       42.48      2.47 o
   4   8   1       55.54       55.93      5.76 o
   5   8   1        3.56        2.09      1.08 o
   6   8   1        8.17        6.03      1.47 o
   7   8   1       16.51       11.23      1.85 o
   8   8   1        0.21        1.64      1.41 o
   9   8   1        5.62        5.88      5.25 o
  -8   9   1       16.43       15.92      3.73 o
  -7   9   1        3.73        3.53      2.07 o
  -6   9   1        0.43       -0.81      1.06 o
  -5   9   1       78.19       82.29      3.82 o
  -4   9   1        7.07        7.31      2.59 o
  -3   9   1       23.83       20.09      1.94 o
  -2   9   1       19.03       20.55      1.92 o
  -1   9   1       25.03       22.53      2.08 o
   0   9   1        2.05        3.05      1.19 o
   1   9   1       13.25       15.26      1.96 o
   2   9   1       30.92       30.10      2.59 o
   3   9   1       77.37       73.57      3.99 o
   4   9   1       66.55       63.68      3.86 o
   5   9   1        7.33        4.11      1.61 o
   6   9   1       42.62       47.82      3.11 o
   7   9   1       25.62       29.38      2.94 o
   8   9   1        7.36       10.35      3.43 o
  -6  10   1        3.20        4.93      2.42 o
  -5  10   1       17.57       21.30      2.40 o
  -4  10   1       18.18       19.11      2.19 o
  -3  10   1       18.36       15.88      2.30 o
  -2  10   1        3.82        2.94      1.89 o
  -1  10   1       89.09      103.75      4.53 o
   0  10   1        1.15        2.00      1.19 o
   1  10   1       73.89       80.25      5.67 o
   2  10   1        1.64        0.38      1.30 o
   3  10   1        4.20        8.19      1.88 o
   4  10   1       13.88       11.87      2.27 o
   5  10   1       15.77       14.03      3.36 o
   6  10   1       17.79       11.34      5.46 o
  -4  11   1       48.58       65.42      6.64 o
  -3  11   1        0.55       -1.05      1.68 o
  -2  11   1        0.77        1.26      1.68 o
  -1  11   1        0.24        0.84      1.89 o
   0  11   1       52.86       55.25      5.04 o
   1  11   1        3.05        3.36      2.10 o
   2  11   1        3.69        1.05      1.89 o
   3  11   1        7.54        6.93      4.20 o
   4  11   1        0.02        0.36      2.60 o
 -12   0   2        2.75        5.04      3.36 o
 -10   0   2      641.47      664.46     26.68 o
  -8   0   2      180.25      180.16      4.56 o
  -6   0   2      338.64      423.61      9.27 o
  -4   0   2      146.90      139.65      3.55 o
  -2   0   2    10637.92     9355.11    194.40 o
   0   0   2     4744.69     4531.57     83.23 o
   2   0   2        5.47        1.16      0.34 o
   4   0   2      138.96      146.71      3.70 o
   6   0   2       37.50       45.24      3.09 o
   8   0   2       32.54       25.73      6.41 o
  10   0   2        0.41       -1.68      1.68 o
 -13   1   2       50.19       61.34      7.98 o
 -12   1   2       26.88       22.02      3.56 o
 -11   1   2        8.63       11.84      2.66 o
 -10   1   2      278.78      266.87      8.52 o
  -9   1   2       18.57       14.99      1.33 o
  -8   1   2      206.06      211.55      3.84 o
  -7   1   2       28.40       26.81      1.11 o
  -6   1   2      161.82      150.81      2.78 o
  -5   1   2     1542.46     1481.89     35.31 o
  -4   1   2       14.09       11.39      0.71 o
  -3   1   2      854.96      930.19     13.36 o
  -2   1   2       13.88       15.72      0.67 o
  -1   1   2      308.42      340.94      4.84 o
   0   1   2     3876.87     4020.67     63.00 o
   1   1   2      347.76      379.10      5.38 o
   2   1   2       14.16       26.73      0.77 o
   3   1   2     2414.87     2500.75     34.96 o
   4   1   2     1578.31     1590.79     21.33 o
   5   1   2      612.33      557.97      7.64 o
   6   1   2      221.89      231.39      4.37 o
   7   1   2      747.71      744.98     12.27 o
   8   1   2        3.83        2.90      1.33 o
   9   1   2       70.98       66.26      4.75 o
  10   1   2       18.48       18.80      3.19 o
  11   1   2       91.90       94.20     11.87 o
 -12   2   2      103.74      114.28      9.87 o
 -11   2   2        0.46       -0.70      1.45 o
 -10   2   2      104.06      114.22      3.65 o
  -9   2   2      115.95      114.73      3.44 o
  -8   2   2      517.99      500.00      9.04 o
  -7   2   2       41.79       43.98      1.43 o
  -6   2   2        0.02        0.25      0.34 o
  -5   2   2     2702.40     2759.96     33.53 o
  -4   2   2     1331.22     1378.49     24.63 o
  -3   2   2     1234.40     1237.35     21.34 o
  -2   2   2      674.35      691.99      9.55 o
  -1   2   2      996.30     1126.52     18.11 o
   0   2   2    17192.69    16346.73    255.41 o
   1   2   2    22283.53    20742.85    267.70 o
   2   2   2      205.81      178.16      2.86 o
   3   2   2       25.14       23.16      0.99 o
   4   2   2       43.14       47.16      1.86 o
   5   2   2      633.38      632.68      9.64 o
   6   2   2      577.73      524.57      9.06 o
   7   2   2      312.21      318.33      6.36 o
   8   2   2      494.52      477.38     10.69 o
   9   2   2      153.23      154.39      5.34 o
  10   2   2       39.11       34.47      6.51 o
  11   2   2       78.29       76.83      5.87 o
 -12   3   2       14.68       12.81      4.41 o
 -11   3   2        1.08        1.22      1.73 o
 -10   3   2        7.84        3.62      1.25 o
  -9   3   2      489.24      448.43      8.70 o
  -8   3   2        0.08       -0.14      0.59 o
  -7   3   2        8.18        7.33      0.98 o
  -6   3   2     1083.39     1054.80     13.80 o
  -5   3   2      114.70      122.98      2.39 o
  -4   3   2      131.74      200.57      3.27 o
  -3   3   2       24.81       24.32      0.82 o
  -2   3   2     3368.89     3420.22     47.43 o
  -1   3   2      464.22      509.63      8.74 o
   0   3   2      553.24      602.29     10.17 o
   1   3   2      341.91      450.75      6.51 o
   2   3   2      279.70      297.89      4.57 o
   3   3   2      486.95      497.21      6.75 o
   4   3   2      179.43      170.38      3.76 o
   5   3   2      187.14      177.75      3.99 o
   6   3   2       26.13       30.42      1.63 o
   7   3   2       83.22       91.18      2.95 o
   8   3   2       66.09       64.14      2.66 o
   9   3   2       23.10       22.47      2.41 o
  10   3   2        1.89        2.91      1.59 o
  11   3   2        0.00        1.20      2.21 o
 -12   4   2        0.04        0.40      3.18 o
 -11   4   2       52.89       54.08      3.24 o
 -10   4   2        1.46        0.86      1.09 o
  -9   4   2       59.51       56.50      4.67 o
  -8   4   2      211.27      201.66      5.66 o
  -7   4   2       87.01       83.72      3.21 o
  -6   4   2       80.90       97.38      2.48 o
  -5   4   2       76.93       80.41      2.01 o
  -4   4   2      693.80      794.42     10.49 o
  -3   4   2        2.18        4.04      0.82 o
  -2   4   2      143.34      143.17      3.37 o
  -1   4   2      138.41      127.66      2.50 o
   0   4   2      692.28      696.77     10.97 o
   1   4   2      445.44      535.69      7.26 o
   2   4   2      278.28      261.29      4.01 o
   3   4   2     2483.19     2584.28     31.50 o
   4   4   2       41.66       58.42      2.02 o
   5   4   2        1.87        1.52      0.73 o
   6   4   2      143.16      148.39      3.85 o
   7   4   2      103.23      100.23      3.22 o
   8   4   2       31.28       27.34      1.94 o
   9   4   2       50.78       60.13      2.79 o
  10   4   2       22.96       26.34      2.87 o
  11   4   2       94.08       97.43      5.95 o
 -11   5   2        0.67        0.43      1.28 o
 -10   5   2      242.53      233.13      6.84 o
  -9   5   2       75.12       69.89      3.39 o
  -8   5   2      111.18      117.87      4.22 o
  -7   5   2        0.66       -0.41      0.88 o
  -6   5   2      352.87      330.71      7.66 o
  -5   5   2        0.60        0.45      0.53 o
  -4   5   2     1992.92     1930.60     31.65 o
  -3   5   2       29.64       40.14      1.91 o
  -2   5   2      410.92      414.37      5.94 o
  -1   5   2       24.49       27.37      1.26 o
   0   5   2      387.25      424.23      6.02 o
   1   5   2      157.05      162.82      2.88 o
   2   5   2     1122.25     1125.63     14.46 o
   3   5   2       14.12       14.77      1.25 o
   4   5   2       94.37       83.96      2.83 o
   5   5   2      358.67      353.29      6.93 o
   6   5   2     1873.42     1835.70     27.80 o
   7   5   2      122.46      119.80      3.67 o
   8   5   2        5.46        4.31      1.17 o
   9   5   2       33.30       34.51      2.31 o
  10   5   2        5.60        8.33      2.12 o
  11   5   2        0.21        0.87      1.95 o
 -11   6   2      167.20      171.62      7.76 o
 -10   6   2       12.37       13.55      2.12 o
  -9   6   2        1.90        1.39      1.23 o
  -8   6   2       36.65       36.68      2.53 o
  -7   6   2      275.41      260.64      6.87 o
  -6   6   2        4.96        2.47      1.06 o
  -5   6   2      252.28      259.76      6.47 o
  -4   6   2       30.61       42.18      1.98 o
  -3   6   2       12.74       14.29      1.07 o
  -2   6   2        9.64       13.11      1.25 o
  -1   6   2      248.77      247.35      4.19 o
   0   6   2      531.79      537.06      7.10 o
   1   6   2      431.78      441.59      6.46 o
   2   6   2       65.97       67.75      1.99 o
   3   6   2      157.80      147.03      3.65 o
   4   6   2        8.54        9.80      1.67 o
   5   6   2        0.71        0.07      0.70 o
   6   6   2        3.87        3.34      0.94 o
   7   6   2        4.50        2.24      0.95 o
   8   6   2        9.55        7.24      1.37 o
   9   6   2      209.44      232.81      6.94 o
  10   6   2        0.00        0.06      1.41 o
 -10   7   2       26.47       30.65      4.94 o
  -9   7   2       16.23       12.70      2.10 o
  -8   7   2      138.49      129.13      4.82 o
  -7   7   2        7.92        8.63      1.55 o
  -6   7   2        1.71        1.59      0.96 o
  -5   7   2        3.51        1.36      1.18 o
  -4   7   2      469.29      470.30      9.55 o
  -3   7   2       22.87       21.33      1.63 o
  -2   7   2      114.61      115.93      3.10 o
  -1   7   2        1.27        0.75      0.69 o
   0   7   2       11.09       10.85      0.93 o
   1   7   2       20.70       18.32      1.10 o
   2   7   2      133.54      132.40      3.49 o
   3   7   2       27.26       27.10      1.66 o
   4   7   2      245.32      247.34      5.56 o
   5   7   2      134.19      132.78      3.89 o
   6   7   2       37.68       41.84      2.33 o
   7   7   2       19.42       26.47      2.55 o
   8   7   2        4.09        4.19      1.42 o
   9   7   2        0.37        0.74      1.35 o
  -9   8   2       10.03       11.13      5.46 o
  -8   8   2       31.56       38.06      2.94 o
  -7   8   2       20.86       16.31      3.61 o
  -6   8   2        0.14        0.82      0.98 o
  -5   8   2      368.83      358.36      8.66 o
  -4   8   2        1.60        2.32      0.96 o
  -3   8   2        0.21       -0.16      0.64 o
  -2   8   2      336.04      346.75      6.79 o
  -1   8   2        0.02        0.39      0.74 o
   0   8   2       23.77       25.85      1.52 o
   1   8   2      336.94      335.91      6.52 o
   2   8   2       79.53       75.13      3.06 o
   3   8   2      149.43      160.65      4.81 o
   4   8   2       21.32       16.87      2.34 o
   5   8   2        0.03        0.43      1.03 o
   6   8   2       38.07       35.96      2.63 o
   7   8   2        0.61        0.34      1.19 o
   8   8   2        3.11        1.90      1.69 o
  -8   9   2       10.59       16.81      5.67 o
  -7   9   2        2.25        2.27      1.46 o
  -6   9   2      125.80      133.64      6.58 o
  -5   9   2      180.04      181.46      5.77 o
  -4   9   2       87.85       85.60      3.91 o
  -3   9   2        4.92        4.47      1.43 o
  -2   9   2      103.61      101.71      3.20 o
  -1   9   2        5.74        7.08      1.55 o
   0   9   2       73.62       72.78      3.03 o
   1   9   2        0.96        0.77      1.04 o
   2   9   2        0.27       -0.64      1.07 o
   3   9   2       50.58       56.96      3.66 o
   4   9   2        1.89        2.65      1.40 o
   5   9   2       87.59       84.95      6.12 o
   6   9   2        0.21        0.43      1.73 o
   7   9   2       99.87      113.23     12.18 o
  -6  10   2       16.40       12.41      2.87 o
  -5  10   2        2.40        2.43      1.27 o
  -4  10   2      126.01      134.34      4.98 o
  -3  10   2       38.43       42.77      3.24 o
  -2  10   2       46.03       51.82      9.35 o
  -1  10   2        0.24       -0.42      1.11 o
   0  10   2      136.17      149.36      7.98 o
   1  10   2       16.10       27.52      3.78 o
   2  10   2       20.92       13.29      3.43 o
   3  10   2        1.51        0.16      1.21 o
   4  10   2        1.57        0.27      1.65 o
   5  10   2        1.94        1.55      2.60 o
   6  10   2        7.95        2.94      4.20 o
  -4  11   2       13.23       10.71      4.83 o
  -3  11   2       46.42       51.05      5.04 o
  -2  11   2        2.52        5.04      2.31 o
  -1  11   2        7.10       10.29      2.94 o
   1  11   2        8.52        6.93      2.73 o
   2  11   2        0.45        2.94      2.31 o
   3  11   2       11.88       12.31      3.68 o
 -13   0   3       24.22       31.09      6.09 o
 -11   0   3      138.87      156.71     10.71 o
  -9   0   3       69.82       67.27      3.01 o
  -7   0   3      424.97      361.03      7.43 o
  -5   0   3      580.55      618.53     13.93 o
  -3   0   3      548.89      574.49     14.61 o
  -1   0   3     5427.91     5233.40    108.70 o
   1   0   3      396.25      483.42     25.31 o
   3   0   3      599.47      679.83     13.56 o
   5   0   3      115.39      101.40      3.12 o
   7   0   3      428.75      413.02     10.49 o
   9   0   3       94.57       82.14      7.56 o
  11   0   3      207.08      201.04     13.44 o
 -12   1   3       65.64       71.21      7.77 o
 -11   1   3        5.58        1.80      2.21 o
 -10   1   3        1.64        2.39      1.45 o
  -9   1   3       69.56       75.51      2.71 o
  -8   1   3       62.46       64.82      1.94 o
  -7   1   3      263.64      258.56      4.06 o
  -6   1   3      499.09      441.39      7.00 o
  -5   1   3      290.80      321.17      4.83 o
  -4   1   3     2312.59     2185.48     28.91 o
  -3   1   3       19.96       27.97      0.89 o
  -2   1   3     2674.26     2795.71     38.77 o
  -1   1   3       15.34       12.04      0.52 o
   0   1   3     2072.75     2050.42     35.59 o
   1   1   3       11.29       11.98      0.60 o
   2   1   3      270.39      261.37      5.68 o
   3   1   3      244.18      248.81      4.49 o
   4   1   3     1752.36     1798.61     22.34 o
   5   1   3       19.17       12.56      0.90 o
   6   1   3      389.10      382.17      6.52 o
   7   1   3      110.15      111.26      4.00 o
   8   1   3      732.05      718.97     14.55 o
   9   1   3       16.75       19.91      4.73 o
  10   1   3       14.50        9.89      2.51 o
  11   1   3       31.96       32.66      4.38 o
 -12   2   3       14.15       19.12      5.04 o
 -11   2   3       59.63       63.05      4.54 o
 -10   2   3       79.88       77.81      3.39 o
  -9   2   3     1414.28     1396.20     21.86 o
  -8   2   3       69.89       68.23      2.62 o
  -7   2   3       66.77       61.59      1.76 o
  -6   2   3      174.05      185.46      3.31 o
  -5   2   3      265.98      283.57      4.40 o
  -4   2   3       11.80        8.43      0.72 o
  -3   2   3      675.32      738.93     10.89 o
  -2   2   3      168.46      174.11      3.58 o
  -1   2   3     4383.90     4295.46     66.89 o
   0   2   3     1123.19     1169.64     19.00 o
   1   2   3     2543.62     2701.88     35.45 o
   2   2   3     1981.38     2074.09     27.46 o
   3   2   3     1482.60     1513.14     18.76 o
   4   2   3      316.17      317.39      5.42 o
   5   2   3        4.64        8.40      0.95 o
   6   2   3        0.10        0.08      0.60 o
   7   2   3      237.66      240.36      5.25 o
   8   2   3      251.38      250.01      6.94 o
   9   2   3      164.89      155.05      5.42 o
  10   2   3       86.35      102.08      6.45 o
  11   2   3       24.05       25.71      3.98 o
 -12   3   3       27.63       26.19      3.68 o
 -11   3   3       10.22        7.77      1.62 o
 -10   3   3        1.20       -0.39      1.12 o
  -9   3   3       41.30       50.93      2.80 o
  -8   3   3       82.71       80.30      4.06 o
  -7   3   3      362.99      382.63      6.31 o
  -6   3   3      178.69      172.78      3.22 o
  -5   3   3        5.33        1.79      0.44 o
  -4   3   3      437.69      398.81      5.99 o
  -3   3   3       40.21       42.53      2.11 o
  -2   3   3        2.22        2.28      0.44 o
  -1   3   3      351.63      342.83      6.27 o
   0   3   3     1500.14     1610.52     25.96 o
   1   3   3     1158.96     1193.01     16.21 o
   2   3   3       97.71      121.70      2.19 o
   3   3   3        1.37        0.08      0.37 o
   4   3   3      254.24      271.29      5.32 o
   5   3   3      153.58      148.46      3.65 o
   6   3   3      439.36      429.68      8.04 o
   7   3   3       13.68       20.26      1.69 o
   8   3   3       35.11       32.85      2.02 o
   9   3   3        3.14        3.73      1.46 o
  10   3   3       10.27        7.52      1.95 o
  11   3   3        0.84       -0.21      2.73 o
 -12   4   3       41.00       43.61      9.14 o
 -11   4   3       14.89       10.73      2.24 o
 -10   4   3       10.78        8.46      2.76 o
  -9   4   3       14.46        9.50      1.62 o
  -8   4   3        3.02        2.54      0.97 o
  -7   4   3       59.97       54.05      2.60 o
  -6   4   3       48.37       43.74      2.31 o
  -5   4   3       25.61       34.15      1.41 o
  -4   4   3       60.36       49.95      1.58 o
  -3   4   3       74.77       87.45      2.27 o
  -2   4   3      126.04      120.30      2.74 o
  -1   4   3      562.61      556.95      8.04 o
   0   4   3       17.35        7.10      0.64 o
   1   4   3        3.54        8.00      0.60 o
   2   4   3      204.56      189.93      3.23 o
   3   4   3      656.57      697.02     11.34 o
   4   4   3       21.47       25.88      1.49 o
   5   4   3      170.50      174.65      4.23 o
   6   4   3        3.22        0.90      0.81 o
   7   4   3       18.07       23.94      1.72 o
   8   4   3        0.53        0.30      0.80 o
   9   4   3      115.34      121.37      5.02 o
  10   4   3      109.80      115.51      5.19 o
  11   4   3        0.01        3.57      2.75 o
 -11   5   3       22.66       24.42      3.49 o
 -10   5   3        0.15        0.20      1.20 o
  -9   5   3        0.62       -1.35      0.90 o
  -8   5   3       22.92       16.49      1.88 o
  -7   5   3      239.23      252.45      6.57 o
  -6   5   3        0.27        0.77      0.58 o
  -5   5   3      469.37      485.53      8.51 o
  -4   5   3        9.44       11.43      0.95 o
  -3   5   3     1446.11     1392.87     20.78 o
  -2   5   3        9.45        5.87      0.66 o
  -1   5   3        0.13        0.92      0.35 o
   0   5   3       71.87       72.12      1.85 o
   1   5   3      373.78      400.74      5.85 o
   2   5   3      152.00      148.19      2.80 o
   3   5   3      291.42      288.68      5.76 o
   4   5   3       68.34       76.54      2.59 o
   5   5   3      380.58      372.92      7.35 o
   6   5   3        1.00        0.78      0.74 o
   7   5   3       22.39       23.42      1.78 o
   8   5   3       50.06       50.55      2.91 o
   9   5   3       23.07       27.50      2.19 o
  10   5   3        3.28        3.64      1.81 o
 -11   6   3        7.20        8.62      2.64 o
 -10   6   3      106.16      108.15      6.06 o
  -9   6   3       47.72       46.27      3.01 o
  -8   6   3       37.34       33.36      2.50 o
  -7   6   3        0.20        0.96      0.95 o
  -6   6   3      158.45      158.12      4.86 o
  -5   6   3        0.50       -0.09      0.68 o
  -4   6   3       29.04       25.36      1.48 o
  -3   6   3        1.82        2.21      0.72 o
  -2   6   3       94.94       92.77      2.38 o
  -1   6   3       21.70       12.99      0.93 o
   0   6   3      328.14      336.53      6.05 o
   1   6   3       13.74       13.96      0.87 o
   2   6   3      483.30      506.03      8.85 o
   3   6   3      240.17      240.87      5.20 o
   4   6   3        1.77        1.33      0.80 o
   5   6   3       26.87       24.54      1.94 o
   6   6   3       50.15       48.96      2.46 o
   7   6   3        0.00       -0.82      0.85 o
   8   6   3      132.45      132.61      4.53 o
   9   6   3       37.69       35.81      2.54 o
  10   6   3       17.51       19.86      3.73 o
 -10   7   3       19.21       17.02      6.30 o
  -9   7   3        2.82        2.13      1.50 o
  -8   7   3        1.30        1.72      1.11 o
  -7   7   3      164.40      153.33      6.40 o
  -6   7   3       16.30       19.24      1.90 o
  -5   7   3       40.06       35.53      2.73 o
  -4   7   3       39.66       39.56      1.89 o
  -3   7   3       20.08       18.27      1.31 o
  -2   7   3        1.46        2.49      0.72 o
  -1   7   3       14.17       12.18      1.71 o
   0   7   3       11.65       12.88      1.19 o
   1   7   3       84.89       87.18      3.11 o
   2   7   3        1.67        2.64      0.94 o
   3   7   3       10.13        8.73      1.34 o
   4   7   3       24.35       21.27      1.66 o
   5   7   3      169.26      177.84      6.21 o
   6   7   3       80.81       80.12      3.14 o
   7   7   3       10.64       12.75      1.66 o
   8   7   3        3.49        4.74      1.47 o
   9   7   3        9.86       10.42      2.38 o
  -9   8   3       14.88        9.66      5.25 o
  -8   8   3        5.05        2.63      1.55 o
  -7   8   3       40.22       47.21      3.43 o
  -6   8   3       48.94       43.08      3.55 o
  -5   8   3       12.27       12.49      1.73 o
  -4   8   3       25.80       23.84      1.68 o
  -3   8   3        2.00        2.62      0.84 o
  -2   8   3        9.08        8.10      1.08 o
  -1   8   3      216.80      223.47      5.28 o
   0   8   3       50.29       43.24      2.36 o
   1   8   3       27.14       28.03      2.84 o
   2   8   3      102.80      108.48      3.82 o
   3   8   3       39.60       31.92      2.26 o
   4   8   3        5.62        4.57      1.21 o
   5   8   3        4.47        1.32      1.10 o
   6   8   3       49.88       52.37      3.66 o
   7   8   3        1.58        4.42      1.73 o
   8   8   3       15.32       20.17      2.61 o
  -8   9   3        1.06        1.68      3.99 o
  -7   9   3       12.60       13.22      2.33 o
  -6   9   3       24.85       25.52      2.36 o
  -5   9   3        4.25        3.81      1.41 o
  -4   9   3      439.00      440.69     10.05 o
  -3   9   3       18.56       19.51      1.60 o
  -2   9   3       38.47       38.81      2.17 o
  -1   9   3       29.28       29.20      2.13 o
   0   9   3      136.37      129.10      5.49 o
   1   9   3        1.19        1.21      1.43 o
   2   9   3       77.37       76.73      3.36 o
   3   9   3        3.47        2.98      1.46 o
   4   9   3       68.95       71.17      4.11 o
   5   9   3        0.05       -0.30      1.24 o
   6   9   3       48.03       55.24      4.09 o
   7   9   3        0.06       -2.73      3.36 o
  -6  10   3        1.51        0.57      3.15 o
  -5  10   3        0.83        2.06      1.19 o
  -4  10   3       12.38        9.90      2.04 o
  -3  10   3       23.91       30.26      2.56 o
  -2  10   3       10.40       10.90      1.54 o
  -1  10   3      134.68      138.25      6.00 o
   0  10   3       10.53       13.86      3.15 o
   2  10   3        1.96        2.29      1.61 o
   3  10   3        1.66        2.27      1.61 o
   4  10   3        1.35        0.59      1.57 o
   5  10   3        5.75        3.99      4.20 o
  -3  11   3       15.59       17.02      3.15 o
  -2  11   3       40.90       47.06      4.83 o
  -1  11   3        4.09        1.26      1.89 o
   0  11   3        2.87        7.14      3.15 o
   1  11   3        0.87        2.31      2.31 o
 -12   0   4      124.08      129.19     10.08 o
 -10   0   4        1.63        1.68      1.89 o
  -8   0   4      322.86      304.59      6.85 o
  -6   0   4      195.32      222.16      5.11 o
  -4   0   4      651.24      597.56     22.55 o
  -2   0   4      733.11      743.70     16.41 o
   0   0   4      290.79      273.12      6.07 o
   2   0   4     1701.44     1847.35     40.70 o
   4   0   4       30.12       30.39      1.61 o
   6   0   4        0.16        0.23      1.05 o
   8   0   4      155.61      162.18     10.29 o
  10   0   4       28.92       26.68      5.46 o
 -12   1   4       10.80       16.60      4.41 o
 -11   1   4       40.52       34.87      5.46 o
 -10   1   4       51.70       43.39      2.62 o
  -9   1   4      108.35      108.70      2.86 o
  -8   1   4      279.32      264.92      4.69 o
  -7   1   4        0.04        0.37      0.42 o
  -6   1   4      315.20      302.20      4.49 o
  -5   1   4     1478.92     1485.96     17.44 o
  -4   1   4       16.18        9.29      0.63 o
  -3   1   4        0.25        1.50      0.38 o
  -2   1   4     1493.75     1531.80     21.70 o
  -1   1   4     1474.70     1547.33     23.28 o
   0   1   4      501.71      493.32      7.57 o
   1   1   4      689.37      728.04     10.31 o
   2   1   4      418.57      433.05      6.88 o
   3   1   4      213.11      184.54      3.12 o
   4   1   4        0.53        1.82      0.50 o
   5   1   4      604.73      630.50      9.84 o
   6   1   4       89.35       78.68      4.06 o
   7   1   4       39.17       42.62      2.64 o
   8   1   4      256.38      253.10      7.73 o
   9   1   4       13.55       13.95      3.05 o
  10   1   4        1.16       -0.94      1.61 o
 -12   2   4        0.04       -2.52      2.31 o
 -11   2   4       19.06       22.68      3.10 o
 -10   2   4      273.58      261.73      6.94 o
  -9   2   4      432.57      413.82      9.24 o
  -8   2   4      297.04      292.76      5.77 o
  -7   2   4       80.07       88.68      2.17 o
  -6   2   4       12.06       12.89      0.80 o
  -5   2   4       17.67       23.67      1.34 o
  -4   2   4      316.93      338.99      4.99 o
  -3   2   4      431.13      467.37      9.18 o
  -2   2   4     1566.28     1533.85     32.51 o
  -1   2   4     2265.85     2242.85     31.52 o
   0   2   4        6.02        1.54      0.33 o
   1   2   4      109.09      136.39      2.56 o
   2   2   4        6.12        0.47      0.30 o
   3   2   4      564.75      636.69      8.64 o
   4   2   4      527.99      496.77     12.40 o
   5   2   4       28.55       25.97      1.54 o
   6   2   4       46.88       55.16      2.86 o
   7   2   4        0.00       -1.36      0.91 o
   8   2   4        3.95        3.53      1.67 o
   9   2   4       63.30       63.41      3.71 o
  10   2   4       11.01       17.09      3.34 o
 -12   3   4       21.74       17.28      3.21 o
 -11   3   4        1.93        3.48      1.38 o
 -10   3   4        0.03        0.15      0.95 o
  -9   3   4      601.87      531.00     11.36 o
  -8   3   4      333.58      350.05      8.12 o
  -7   3   4        4.04        2.78      0.71 o
  -6   3   4      127.20      114.91      2.78 o
  -5   3   4      152.84      135.36      3.28 o
  -4   3   4      903.58      888.80     16.03 o
  -3   3   4      566.77      545.40      8.78 o
  -2   3   4      156.70      143.28      3.04 o
  -1   3   4      363.90      441.80      6.31 o
   0   3   4      162.11      149.06      3.07 o
   1   3   4     1924.65     2119.27     25.99 o
   2   3   4      265.19      250.70      3.98 o
   3   3   4      492.84      517.67      8.25 o
   4   3   4      280.31      279.22      6.66 o
   5   3   4      108.57      122.72      3.84 o
   6   3   4      485.71      449.96      8.45 o
   7   3   4     1103.39     1100.50     17.82 o
   8   3   4        3.30        1.60      1.30 o
   9   3   4       11.87       11.92      2.09 o
  10   3   4       36.61       43.04      3.53 o
 -12   4   4        1.87        0.77      3.19 o
 -11   4   4      137.84      139.38      8.34 o
 -10   4   4      247.03      242.35      6.93 o
  -9   4   4        3.78        0.13      0.92 o
  -8   4   4       22.79       27.02      2.13 o
  -7   4   4      439.68      426.98      7.83 o
  -6   4   4       93.29       82.68      3.06 o
  -5   4   4        6.63        4.01      0.77 o
  -4   4   4     1625.64     1677.85     33.63 o
  -3   4   4      212.63      179.74      3.56 o
  -2   4   4        0.03        0.11      0.33 o
  -1   4   4        0.19        0.39      0.38 o
   0   4   4      616.72      583.45     13.67 o
   1   4   4     6104.70     6337.93     75.80 o
   2   4   4      631.35      609.28      8.46 o
   3   4   4        0.06        0.18      0.68 o
   4   4   4       10.89       12.55      1.17 o
   5   4   4       61.53       52.53      2.25 o
   6   4   4      141.87      146.90      4.04 o
   7   4   4       93.29      103.94      3.38 o
   8   4   4        1.86        3.58      1.14 o
   9   4   4      307.97      323.19     11.64 o
  10   4   4        7.16       10.17      2.23 o
 -11   5   4        1.10        0.86      1.76 o
 -10   5   4        0.77        0.63      1.39 o
  -9   5   4        1.82       -0.69      1.11 o
  -8   5   4      523.58      477.49     10.61 o
  -7   5   4       34.06       37.11      2.42 o
  -6   5   4      273.90      271.82      5.64 o
  -5   5   4       94.03       93.70      2.73 o
  -4   5   4      513.62      499.70      8.62 o
  -3   5   4      284.26      310.65      5.54 o
  -2   5   4      353.60      341.39      5.70 o
  -1   5   4      190.03      189.27      3.64 o
   0   5   4      280.78      319.61      6.35 o
   1   5   4        6.25        7.00      1.04 o
   2   5   4       94.88      107.91      2.98 o
   3   5   4       45.53       38.87      1.86 o
   4   5   4      612.11      591.36     10.38 o
   5   5   4      118.54      107.34      3.49 o
   6   5   4        9.00       10.53      1.45 o
   7   5   4       40.79       38.89      2.26 o
   8   5   4        0.14       -0.04      0.89 o
   9   5   4        3.37        3.52      1.63 o
  10   5   4        0.02       -1.15      2.37 o
 -11   6   4        6.15       20.59      6.30 o
 -10   6   4       62.98       64.35      3.70 o
  -9   6   4       67.89       64.88      6.37 o
  -8   6   4        1.22        0.41      1.07 o
  -7   6   4      284.76      269.36      7.11 o
  -6   6   4        0.48        1.30      0.86 o
  -5   6   4      230.73      234.43      5.06 o
  -4   6   4      205.44      208.36      4.62 o
  -3   6   4       44.96       59.92      2.73 o
  -2   6   4       75.16       76.09      2.36 o
  -1   6   4      452.79      429.99      6.98 o
   0   6   4        0.80        0.90      0.49 o
   1   6   4      456.14      464.36     10.47 o
   2   6   4      109.80      115.82      4.70 o
   3   6   4      875.34      872.15     14.29 o
   4   6   4        6.51        6.51      1.14 o
   5   6   4       18.80       18.87      1.64 o
   6   6   4        1.36        1.83      0.92 o
   7   6   4       18.64       22.38      1.94 o
   8   6   4        1.13        0.57      1.09 o
   9   6   4       70.73       79.96      5.00 o
 -10   7   4        5.39        1.05      4.20 o
  -9   7   4        6.81        6.06      1.77 o
  -8   7   4       19.80       21.53      2.55 o
  -7   7   4        7.84        6.02      1.48 o
  -6   7   4      199.26      193.96      7.69 o
  -5   7   4        7.56        7.73      1.76 o
  -4   7   4      129.24      118.83      3.36 o
  -3   7   4      165.88      174.05      4.22 o
  -2   7   4       51.78       47.40      2.01 o
  -1   7   4       29.71       27.64      1.44 o
   0   7   4       25.14       21.41      1.79 o
   1   7   4       80.59       77.90      3.13 o
   2   7   4       17.54       15.49      2.11 o
   3   7   4       28.50       29.62      2.18 o
   4   7   4       65.71       70.18      3.21 o
   5   7   4       38.28       38.38      2.94 o
   6   7   4       74.54       79.72      3.65 o
   7   7   4       65.21       65.98      3.14 o
   8   7   4       26.03       29.01      2.52 o
  -9   8   4       27.57       32.56      7.35 o
  -8   8   4        0.03       -0.27      1.29 o
  -7   8   4       54.97       51.09      3.18 o
  -6   8   4        0.36        0.18      1.13 o
  -5   8   4       34.00       29.93      2.76 o
  -4   8   4      139.15      137.64      3.84 o
  -3   8   4      191.07      202.28      4.80 o
  -2   8   4        3.33        3.05      1.31 o
  -1   8   4       67.42       65.90      2.42 o
   0   8   4      132.37      134.54      4.36 o
   1   8   4      146.49      153.03      4.78 o
   2   8   4       17.66       14.18      2.16 o
   3   8   4       21.71       15.27      1.85 o
   4   8   4        3.58        2.40      1.12 o
   5   8   4        1.84        3.01      1.23 o
   6   8   4        5.39        2.45      1.33 o
   7   8   4       43.45       48.83      4.09 o
  -7   9   4       11.60       13.80      2.90 o
  -6   9   4        3.11        3.72      1.52 o
  -5   9   4        5.08        7.52      1.85 o
  -4   9   4       39.93       45.22      2.82 o
  -3   9   4       86.74       88.88      4.54 o
  -2   9   4        6.03        4.55      1.17 o
  -1   9   4       86.61       81.74      5.65 o
   0   9   4        5.19        4.52      1.52 o
   1   9   4        9.31        6.21      1.32 o
   2   9   4        0.18        0.03      0.98 o
   3   9   4       46.81       51.55      3.46 o
   4   9   4       15.80       12.66      1.83 o
   5   9   4       17.54       21.97      2.88 o
   6   9   4       21.84       32.56      6.93 o
  -6  10   4        1.69        3.99      3.78 o
  -5  10   4        3.13        3.19      1.53 o
  -4  10   4       86.15       80.43      3.82 o
  -3  10   4        3.07        2.85      1.22 o
  -2  10   4       48.58       57.41      4.87 o
  -1  10   4        1.73        0.44      1.26 o
   0  10   4        0.01       -0.11      1.11 o
   1  10   4        9.61        8.77      1.81 o
   2  10   4       49.10       41.35      3.58 o
   3  10   4        0.16        1.81      2.42 o
   4  10   4       30.72       26.50     15.02 o
  -2  11   4        3.72        4.04      1.85 o
  -1  11   4       38.04       48.11      5.46 o
  -9   0   5     1086.20     1059.88     19.24 o
  -7   0   5       89.70       97.59      3.18 o
  -5   0   5      194.47      186.29      4.42 o
  -3   0   5     1475.92     1517.82     27.17 o
  -1   0   5      640.71      571.62     11.04 o
   1   0   5     1166.89     1214.30     20.34 o
   3   0   5     1320.77     1471.54     24.59 o
   5   0   5       11.60       12.00      2.08 o
   7   0   5      109.09      103.57      7.77 o
   9   0   5      269.11      271.20     15.13 o
 -12   1   5       50.42       48.95      6.72 o
 -11   1   5       21.22       17.23      4.20 o
 -10   1   5        5.37        5.01      1.35 o
  -9   1   5        8.50        7.88      1.03 o
  -8   1   5       79.51       84.21      2.18 o
  -7   1   5      299.20      286.84      4.57 o
  -6   1   5     1344.28     1321.47     15.91 o
  -5   1   5       43.68       56.72      1.69 o
  -4   1   5      949.05      869.29     11.14 o
  -3   1   5       63.50       68.73      2.49 o
  -2   1   5      361.76      349.05      5.14 o
  -1   1   5      438.50      489.55      6.90 o
   0   1   5       27.37       27.28      1.11 o
   1   1   5        7.75       11.92      0.80 o
   2   1   5     1027.39     1010.94     13.72 o
   3   1   5      320.67      325.62      7.54 o
   4   1   5      849.88      788.73     11.91 o
   5   1   5       73.00       72.21      2.07 o
   6   1   5      337.92      302.40      7.44 o
   7   1   5       16.03       17.92      1.98 o
   8   1   5       63.34       56.85      5.27 o
   9   1   5      127.14      135.31     21.11 o
  10   1   5       47.94       53.14      5.12 o
 -12   2   5       35.17       28.57      5.67 o
 -11   2   5      135.46      148.52      5.15 o
 -10   2   5        0.77        1.32      1.02 o
  -9   2   5        4.18        1.10      0.71 o
  -8   2   5      111.09      117.54      3.91 o
  -7   2   5       93.88       95.30      2.43 o
  -6   2   5       95.40       87.54      2.23 o
  -5   2   5       43.91       44.45      1.47 o
  -4   2   5        4.18        7.04      0.60 o
  -3   2   5       35.07       26.40      0.94 o
  -2   2   5      500.11      466.29      6.59 o
  -1   2   5      812.16      866.69     11.21 o
   0   2   5       39.48       26.18      1.08 o
   1   2   5       31.62       34.06      1.07 o
   2   2   5      262.47      242.56      5.80 o
   3   2   5       52.39       40.98      1.30 o
   4   2   5      311.48      335.04      7.61 o
   5   2   5       36.72       46.33      2.04 o
   6   2   5       67.78       62.48      3.11 o
   7   2   5       29.30       35.35      2.65 o
   8   2   5       30.07       27.62      2.61 o
   9   2   5        5.38        1.91      1.91 o
  10   2   5        9.53       10.86      3.11 o
 -12   3   5        9.26       12.81      4.43 o
 -11   3   5        8.67        7.19      1.68 o
 -10   3   5       13.15       11.68      1.72 o
  -9   3   5       42.54       39.16      2.54 o
  -8   3   5      158.66      148.97      3.82 o
  -7   3   5       71.46       67.06      2.20 o
  -6   3   5       20.18       14.60      1.00 o
  -5   3   5      253.61      251.33      4.38 o
  -4   3   5      226.22      207.48      3.91 o
  -3   3   5      488.38      459.71     10.10 o
  -2   3   5      784.36      825.43     11.68 o
  -1   3   5       18.31       14.23      0.69 o
   0   3   5      234.98      235.47      4.16 o
   1   3   5       19.24       17.96      0.94 o
   2   3   5      466.82      437.38      6.39 o
   3   3   5        8.30        9.02      0.93 o
   4   3   5       15.72       11.15      1.77 o
   5   3   5      378.86      400.17      7.71 o
   6   3   5      263.87      258.16      6.96 o
   7   3   5       28.37       34.17      2.72 o
   8   3   5       23.82       22.35      2.45 o
   9   3   5      112.66      123.39      5.22 o
  10   3   5        2.23        7.77      4.20 o
 -11   4   5       10.45       10.56      1.99 o
 -10   4   5       70.70       73.22      3.62 o
  -9   4   5      120.59      126.98      4.59 o
  -8   4   5      403.83      392.15      9.15 o
  -7   4   5        0.39       -0.31      0.62 o
  -6   4   5      202.11      191.55      4.10 o
  -5   4   5       10.02        6.76      0.87 o
  -4   4   5        3.22        3.04      0.61 o
  -3   4   5      199.79      227.63      5.29 o
  -2   4   5        1.61        0.80      0.43 o
  -1   4   5      601.22      586.80      9.71 o
   0   4   5     1258.07     1165.18     15.21 o
   1   4   5        8.51       11.29      1.64 o
   2   4   5      930.84      934.07     13.82 o
   3   4   5       16.73       17.23      1.41 o
   4   4   5      348.08      353.43      7.04 o
   5   4   5       83.73       89.86      3.65 o
   6   4   5        2.90        1.26      0.85 o
   7   4   5        9.66       14.51      2.05 o
   8   4   5      227.63      233.87      7.24 o
   9   4   5        3.11        4.03      1.78 o
  10   4   5       83.40       89.93      7.67 o
 -11   5   5       25.06       29.20      3.65 o
 -10   5   5        0.74        2.14      1.28 o
  -9   5   5       32.28       35.00      2.68 o
  -8   5   5       23.07       21.76      2.21 o
  -7   5   5      271.32      261.00      7.57 o
  -6   5   5        5.18        0.79      0.80 o
  -5   5   5       50.04       48.83      2.00 o
  -4   5   5       74.41       74.30      2.22 o
  -3   5   5       44.85       47.98      1.86 o
  -2   5   5       23.22       25.57      1.27 o
  -1   5   5       40.30       33.63      1.99 o
   0   5   5       29.13       20.80      2.90 o
   1   5   5        2.33        0.52      0.45 o
   2   5   5       10.81       20.60      1.91 o
   3   5   5        7.26        9.97      1.52 o
   4   5   5       82.93       88.17      3.07 o
   5   5   5       29.74       33.44      2.10 o
   6   5   5        2.68        2.22      1.15 o
   7   5   5       31.51       34.62      2.82 o
   8   5   5        9.13       12.61      2.21 o
   9   5   5        5.24        6.89      1.97 o
 -10   6   5        0.35        0.65      2.17 o
  -9   6   5        0.01       -0.10      1.16 o
  -8   6   5       43.03       38.67      4.37 o
  -7   6   5        2.00        2.90      1.12 o
  -6   6   5      378.36      360.45      8.02 o
  -5   6   5       55.22       46.34      2.57 o
  -4   6   5        0.55        0.01      0.53 o
  -3   6   5       12.42       11.22      1.26 o
  -2   6   5      125.53      129.83      2.96 o
  -1   6   5      177.11      177.48      5.35 o
   0   6   5      436.54      394.96     14.20 o
   1   6   5        0.93        2.14      1.00 o
   2   6   5      152.67      136.74      4.33 o
   3   6   5       17.72       21.92      1.96 o
   4   6   5      228.03      218.03      6.11 o
   5   6   5        0.03        0.05      1.20 o
   6   6   5        4.28        4.51      1.47 o
   7   6   5        5.15        5.44      1.77 o
   8   6   5        2.99        5.98      1.98 o
   9   6   5        8.37       12.35      3.79 o
  -9   7   5        2.20        2.52      2.02 o
  -8   7   5        1.20        1.88      1.16 o
  -7   7   5        6.55       10.63      2.13 o
  -6   7   5        8.16       10.19      2.58 o
  -5   7   5       13.18       15.32      1.39 o
  -4   7   5      388.23      370.19      7.31 o
  -3   7   5      460.51      456.03      8.44 o
  -2   7   5       38.07       35.10      1.71 o
  -1   7   5       16.41       16.30      1.46 o
   0   7   5      130.69      114.64      4.68 o
   1   7   5       25.63       19.80      1.88 o
   2   7   5       81.43       74.13      3.29 o
   3   7   5       92.74       89.69      3.73 o
   4   7   5       89.74      100.80      4.06 o
   5   7   5       13.83       18.84      2.91 o
   6   7   5       74.58       80.94      5.02 o
   7   7   5       13.22        9.29      2.49 o
   8   7   5       47.57       54.98     13.86 o
  -8   8   5       73.02       59.03      9.03 o
  -7   8   5        8.28        9.47      1.89 o
  -6   8   5        6.96        8.35      1.61 o
  -5   8   5        0.09       -0.31      0.71 o
  -4   8   5        0.36        0.24      0.74 o
  -3   8   5       99.49      102.47      4.86 o
  -2   8   5      120.08      120.48      4.02 o
  -1   8   5       72.11       72.19      2.79 o
   0   8   5      191.45      182.09      6.90 o
   1   8   5        6.23        9.20      1.40 o
   2   8   5       58.64       60.41      3.17 o
   3   8   5       33.77       32.12      2.52 o
   4   8   5       21.37       20.67      2.23 o
   5   8   5       10.83        6.94      2.16 o
   6   8   5        4.43        3.49      1.81 o
   7   8   5        0.14        1.85      2.00 o
  -7   9   5        0.62        3.78      3.99 o
  -6   9   5       99.45      104.74      4.59 o
  -5   9   5       33.14       28.78      2.46 o
  -4   9   5        0.74       -0.93      0.79 o
  -3   9   5       12.15       13.90      1.56 o
  -2   9   5       29.45       27.89      2.14 o
  -1   9   5       30.36       31.69      2.96 o
   0   9   5        1.39        0.71      1.00 o
   1   9   5       10.62        6.59      1.44 o
   2   9   5        7.75        7.95      1.76 o
   3   9   5        0.01       -1.06      1.04 o
   4   9   5       13.81       13.49      2.02 o
   5   9   5       74.05       85.57     12.50 o
  -5  10   5        0.91        0.10      2.75 o
  -4  10   5        0.07       -1.28      1.14 o
  -3  10   5        4.81        5.11      1.41 o
  -2  10   5        0.38        0.08      2.00 o
  -1  10   5        2.88        6.14      1.89 o
   0  10   5        0.71        0.25      1.41 o
   1  10   5        8.73       12.04      2.30 o
   2  10   5        2.51       -0.97      1.48 o
   3  10   5       33.60       37.13      3.66 o
 -10   0   6      326.39      329.06     10.94 o
  -8   0   6     1006.81      966.48     20.73 o
  -6   0   6      130.83      145.08      4.51 o
  -4   0   6       93.43      115.31      3.39 o
  -2   0   6     2048.81     2026.00     33.16 o
   0   0   6      934.47      828.04     17.99 o
   2   0   6      133.06      104.88      3.81 o
   4   0   6     1073.52     1096.90     23.32 o
   6   0   6       40.39       28.90      5.46 o
   8   0   6        0.19        0.21      2.31 o
 -11   1   6       43.32       44.30      4.52 o
 -10   1   6       15.44       16.13      1.46 o
  -9   1   6      109.95      105.44      3.02 o
  -8   1   6      630.56      625.37      9.40 o
  -7   1   6       29.38       30.48      1.61 o
  -6   1   6      207.61      219.61      4.10 o
  -5   1   6     1143.17     1075.20     17.68 o
  -4   1   6      255.66      259.88      4.00 o
  -3   1   6      540.94      539.68      7.11 o
  -2   1   6      291.55      265.15      4.11 o
  -1   1   6     1263.44     1260.98     15.03 o
   0   1   6        0.80        1.63      0.42 o
   1   1   6        9.88        6.91      0.74 o
   2   1   6      466.49      456.27      6.21 o
   3   1   6      301.03      313.17      5.14 o
   4   1   6        0.06        0.16      0.47 o
   5   1   6      140.96      142.82      4.16 o
   6   1   6      118.72      121.04      4.37 o
   7   1   6      522.60      511.36     11.42 o
   8   1   6      155.14      144.74      7.20 o
   9   1   6       10.85       11.68      3.89 o
 -12   2   6        6.39        8.82      3.78 o
 -11   2   6      130.20      132.63      4.93 o
 -10   2   6      106.60      107.10      4.13 o
  -9   2   6      188.06      176.16      4.43 o
  -8   2   6       14.90       16.95      1.33 o
  -7   2   6      264.11      251.70      4.68 o
  -6   2   6       73.56       67.22      2.01 o
  -5   2   6      244.66      259.20      4.55 o
  -4   2   6       53.59       65.13      1.83 o
  -3   2   6      192.42      227.61      4.08 o
  -2   2   6       24.40       15.08      0.77 o
  -1   2   6       19.73       15.01      0.81 o
   0   2   6        0.81        0.92      0.38 o
   1   2   6      448.54      456.72      6.21 o
   2   2   6      553.47      613.64      8.04 o
   3   2   6       35.03       30.08      1.41 o
   4   2   6        0.63        0.40      0.58 o
   5   2   6        3.04        6.03      1.05 o
   6   2   6        1.38       -0.56      1.03 o
   7   2   6        4.17        6.18      1.54 o
   8   2   6        6.18        8.50      1.91 o
   9   2   6       33.15       29.61      5.46 o
 -12   3   6       12.77       14.08      2.60 o
 -11   3   6       29.50       24.00      2.46 o
 -10   3   6        0.86        0.02      0.98 o
  -9   3   6        0.87       -1.24      0.95 o
  -8   3   6      146.11      151.99      3.99 o
  -7   3   6      312.61      299.16      7.71 o
  -6   3   6       92.21       95.51      2.71 o
  -5   3   6       25.85       24.02      1.24 o
  -4   3   6      633.14      622.31      9.44 o
  -3   3   6      639.85      645.19     13.31 o
  -2   3   6        3.25        1.66      0.55 o
  -1   3   6      145.15      142.50      3.59 o
   0   3   6       41.21       36.25      1.45 o
   1   3   6      246.38      249.17      3.91 o
   2   3   6       21.18       15.84      0.87 o
   3   3   6      165.89      152.07      6.18 o
   4   3   6      189.75      169.78      4.24 o
   5   3   6      515.84      514.07      9.48 o
   6   3   6       11.55       11.88      1.78 o
   7   3   6        0.01        1.00      1.43 o
   8   3   6       77.73       89.97      5.62 o
   9   3   6       13.52       10.12      2.17 o
 -11   4   6        0.15        0.13      1.53 o
 -10   4   6       12.57       11.92      3.85 o
  -9   4   6      503.94      493.48     11.21 o
  -8   4   6        1.78        0.05      0.95 o
  -7   4   6      285.01      275.28      5.86 o
  -6   4   6       10.88        7.86      0.96 o
  -5   4   6        7.42        9.35      0.94 o
  -4   4   6      147.06      153.91      3.41 o
  -3   4   6       42.39       39.59      2.02 o
  -2   4   6       10.25        6.77      0.82 o
  -1   4   6     1881.51     1844.94     25.52 o
   0   4   6        3.94        1.79      0.64 o
   1   4   6      182.75      178.38      5.59 o
   2   4   6      185.30      179.41      4.14 o
   3   4   6      269.66      255.09      5.56 o
   4   4   6       74.65       73.58      2.72 o
   5   4   6        4.82        3.73      1.27 o
   6   4   6        0.11        0.20      0.88 o
   7   4   6       78.68       91.31      4.28 o
   8   4   6        0.06        0.71      1.35 o
   9   4   6       55.19       62.84      4.89 o
 -11   5   6        0.07       -0.63      4.20 o
 -10   5   6       34.25       31.67      3.88 o
  -9   5   6       22.45       15.94      2.00 o
  -8   5   6        0.37        0.75      1.00 o
  -7   5   6        0.16       -0.11      0.69 o
  -6   5   6       68.26       60.52      2.96 o
  -5   5   6      186.78      183.51      4.35 o
  -4   5   6       28.66       26.16      1.35 o
  -3   5   6        4.17        3.89      1.12 o
  -2   5   6        9.93        8.68      0.96 o
  -1   5   6       61.81       64.01      2.06 o
   0   5   6      115.55       97.72      3.46 o
   1   5   6        0.20       -0.37      0.67 o
   2   5   6       59.89       68.64      3.19 o
   3   5   6       23.90       21.82      1.87 o
   4   5   6       67.06       86.68      3.53 o
   5   5   6        6.18        4.94      1.15 o
   6   5   6       11.96       14.71      1.74 o
   7   5   6       29.10       36.91      2.98 o
   8   5   6       55.74       62.73      3.95 o
   9   5   6        2.04        1.46      2.66 o
 -10   6   6        0.99        1.89      4.20 o
  -9   6   6       84.47       97.33      4.49 o
  -8   6   6       17.48       13.74      1.88 o
  -7   6   6       50.21       45.02      2.29 o
  -6   6   6        1.11       -0.09      0.71 o
  -5   6   6        3.28        3.90      1.10 o
  -4   6   6       29.88       29.31      1.59 o
  -3   6   6      534.26      528.16      9.38 o
  -2   6   6       44.28       42.18      2.30 o
  -1   6   6        1.64        1.14      0.60 o
   0   6   6       22.51       22.67      1.41 o
   1   6   6      972.16      928.63     18.98 o
   2   6   6       79.00       75.62      3.26 o
   3   6   6      140.47      129.95      5.00 o
   4   6   6        9.41        7.23      1.43 o
   5   6   6        1.49        0.58      1.06 o
   6   6   6       16.96       18.11      2.12 o
   7   6   6       84.67       99.06      4.48 o
   8   6   6       15.06       20.59      6.09 o
  -9   7   6       13.58        8.19      4.83 o
  -8   7   6       32.95       32.16      2.69 o
  -7   7   6       39.76       40.85      2.82 o
  -6   7   6       13.50       18.67      1.64 o
  -5   7   6      142.61      140.37      3.95 o
  -4   7   6       17.50       19.48      2.37 o
  -3   7   6       73.02       72.98      3.49 o
  -2   7   6       95.14      103.52      3.89 o
  -1   7   6      221.78      202.39      4.36 o
   0   7   6       13.56       15.38      2.64 o
   1   7   6        0.01       -1.20      0.89 o
   2   7   6        0.17       -0.95      0.97 o
   3   7   6       51.67       47.69      2.93 o
   4   7   6       92.30      103.61      4.28 o
   5   7   6       39.75       42.72      3.00 o
   6   7   6       22.49       31.60      2.77 o
   7   7   6       20.27       16.41      3.02 o
  -8   8   6        7.52        7.35      4.62 o
  -7   8   6       45.91       50.32      3.34 o
  -6   8   6        2.46        4.43      1.62 o
  -5   8   6        0.00       -0.77      0.78 o
  -4   8   6       25.63       22.98      1.78 o
  -3   8   6       67.84       65.51      2.65 o
  -2   8   6       23.76       26.85      1.82 o
  -1   8   6       83.54       74.86      3.60 o
   0   8   6       10.78       10.64      1.58 o
   1   8   6       35.92       44.61      5.07 o
   2   8   6       17.19       16.03      1.94 o
   3   8   6       81.55       62.68      3.45 o
   4   8   6       82.92       82.08      3.99 o
   5   8   6        0.13       -0.18      1.19 o
   6   8   6        4.19        3.57      3.99 o
  -6   9   6        0.46        1.22      2.37 o
  -5   9   6       85.75       94.57      4.16 o
  -4   9   6       89.46       83.73      3.20 o
  -3   9   6        9.37        9.66      1.50 o
  -2   9   6        6.72        6.96      2.94 o
  -1   9   6       12.20       10.97      2.69 o
   0   9   6       16.34       12.28      1.77 o
   1   9   6        5.22        4.84      1.60 o
   2   9   6       28.11       23.20      2.47 o
   3   9   6        6.70        5.77      2.00 o
   4   9   6       24.04       21.94      3.57 o
  -4  10   6       11.35        9.77      3.36 o
  -3  10   6        2.14        2.58      1.51 o
  -2  10   6       24.67       28.86      3.23 o
  -1  10   6       17.03       15.20      3.89 o
   0  10   6        4.01        5.67      2.94 o
   1  10   6        5.94        5.28      2.29 o
   2  10   6       20.21       35.50      6.72 o
 -11   0   7      228.05      240.32     10.71 o
  -9   0   7        1.23        0.84      1.05 o
  -7   0   7      501.09      493.28     12.58 o
  -5   0   7       18.02       21.14      1.49 o
  -3   0   7       22.76       25.97      1.67 o
  -1   0   7     1054.03      975.30     17.13 o
   1   0   7        9.52        5.94      0.97 o
   3   0   7      360.67      314.36      6.81 o
   5   0   7      117.98      112.58      4.87 o
   7   0   7        8.99        6.93      2.94 o
   9   0   7        1.94        3.57      3.78 o
 -11   1   7        0.04       -1.38      1.12 o
 -10   1   7       39.57       28.29      3.73 o
  -9   1   7       23.51       22.80      1.52 o
  -8   1   7        2.12        2.01      0.88 o
  -7   1   7      269.18      247.49      4.70 o
  -6   1   7       77.11       75.47      2.40 o
  -5   1   7      337.13      330.18      5.77 o
  -4   1   7      203.93      212.52      3.59 o
  -3   1   7       21.51       17.07      1.09 o
  -2   1   7      391.46      423.37      6.16 o
  -1   1   7       47.91       56.36      1.55 o
   0   1   7      113.02      127.41      3.49 o
   1   1   7       43.05       43.95      1.48 o
   2   1   7      318.32      305.11      5.04 o
   3   1   7       69.21       65.45      2.34 o
   4   1   7        0.30       -0.01      0.54 o
   5   1   7      150.04      150.92      4.91 o
   6   1   7      262.71      277.14      7.48 o
   7   1   7        1.86        0.69      1.37 o
   8   1   7        0.44        1.04      1.76 o
   9   1   7        0.43        2.94      3.57 o
 -11   2   7        5.83        8.68      1.68 o
 -10   2   7        7.05        6.70      1.46 o
  -9   2   7      130.19      132.76      3.82 o
  -8   2   7      215.14      213.56      4.43 o
  -7   2   7       27.59       29.37      1.54 o
  -6   2   7       32.56       29.83      1.95 o
  -5   2   7       24.78       31.29      1.58 o
  -4   2   7       35.53       32.39      1.80 o
  -3   2   7      237.29      223.20      4.28 o
  -2   2   7       34.47       37.53      1.45 o
  -1   2   7       12.97        4.67      0.60 o
   0   2   7       48.55       46.81      1.42 o
   1   2   7      134.58      117.75      2.40 o
   2   2   7      211.29      211.38      3.62 o
   3   2   7      172.06      191.58      4.50 o
   4   2   7      152.29      152.41      4.00 o
   5   2   7        1.44        1.33      1.61 o
   6   2   7       16.52       15.94      2.06 o
   7   2   7        0.13        1.43      1.31 o
   8   2   7       42.28       38.00      3.43 o
   9   2   7       69.41       83.19      8.82 o
 -11   3   7       69.87       86.71      4.32 o
 -10   3   7        6.19        5.43      1.64 o
  -9   3   7        4.07        5.74      1.10 o
  -8   3   7       61.39       60.94      2.51 o
  -7   3   7        0.24        0.28      0.67 o
  -6   3   7      668.68      644.30     13.75 o
  -5   3   7      280.15      297.13     10.59 o
  -4   3   7      206.55      204.66      4.39 o
  -3   3   7      188.09      183.35      3.98 o
  -2   3   7       34.60       33.82      1.43 o
  -1   3   7      264.68      251.00      4.64 o
   0   3   7      117.56      124.22      2.89 o
   1   3   7       15.43       14.75      0.90 o
   2   3   7       98.24      101.05      4.37 o
   3   3   7       12.62       10.42      1.23 o
   4   3   7      334.37      358.35      7.30 o
   5   3   7       87.75       84.70      3.07 o
   6   3   7       14.76       16.52      3.16 o
   7   3   7       55.84       51.33      3.74 o
   8   3   7        8.07        8.15      2.14 o
   9   3   7       26.13       25.10      4.23 o
 -11   4   7        0.07       -1.68      4.20 o
 -10   4   7       99.36      112.99      6.32 o
  -9   4   7        0.05       -0.46      1.29 o
  -8   4   7      182.75      184.97      9.02 o
  -7   4   7        2.35        2.33      0.81 o
  -6   4   7      459.69      444.08      7.61 o
  -5   4   7      122.83      112.15      2.90 o
  -4   4   7       27.72       25.95      1.39 o
  -3   4   7        1.67        0.57      0.58 o
  -2   4   7       62.20       63.27      2.01 o
  -1   4   7      293.75      283.97      5.37 o
   0   4   7     1138.28     1128.41     23.31 o
   1   4   7       29.14       27.73      2.77 o
   2   4   7      127.63      121.50      4.05 o
   3   4   7       13.12       11.46      2.18 o
   4   4   7       15.94       11.27      1.38 o
   5   4   7      112.31      107.97      3.82 o
   6   4   7        8.81        7.74      1.80 o
   7   4   7        3.97        2.39      1.59 o
   8   4   7       24.63       29.79      3.71 o
 -10   5   7       14.52       21.22      6.30 o
  -9   5   7        9.92       11.87      1.97 o
  -8   5   7       46.25       43.54      2.32 o
  -7   5   7        0.17       -1.03      0.78 o
  -6   5   7        3.06        1.61      0.85 o
  -5   5   7        5.44        4.67      0.91 o
  -4   5   7       29.58       25.67      1.55 o
  -3   5   7      625.76      606.76      9.23 o
  -2   5   7      207.39      207.94      5.02 o
  -1   5   7        3.11        3.09      0.76 o
   0   5   7        9.18        6.38      0.84 o
   1   5   7      276.09      273.09      7.42 o
   2   5   7        8.01        7.02      1.32 o
   3   5   7      141.14      122.63      5.43 o
   4   5   7        0.21        0.28      0.95 o
   5   5   7       47.41       50.13      2.99 o
   6   5   7        0.19       -0.13      1.11 o
   7   5   7       85.49       90.38      7.07 o
   8   5   7        0.02        0.84      3.36 o
  -9   6   7        2.72        6.07      2.87 o
  -8   6   7      382.47      390.42      9.79 o
  -7   6   7       24.14       20.17      2.14 o
  -6   6   7        4.38        2.72      1.00 o
  -5   6   7        8.20        9.31      1.67 o
  -4   6   7       20.60       16.80      1.35 o
  -3   6   7        0.97        0.50      0.66 o
  -2   6   7      336.56      351.31      8.43 o
  -1   6   7      113.37      112.22      2.93 o
   0   6   7      802.52      764.93     16.30 o
   1   6   7        0.37        0.29      0.92 o
   2   6   7       98.12       93.91      5.85 o
   3   6   7       28.74       23.06      2.31 o
   4   6   7        0.62       -0.02      1.07 o
   5   6   7       44.79       45.08      2.97 o
   6   6   7       36.09       34.06      3.46 o
   7   6   7        3.05        4.20      3.99 o
  -8   7   7        0.36       -2.31      3.78 o
  -7   7   7       19.25       17.09      2.16 o
  -6   7   7      175.44      182.11      4.80 o
  -5   7   7      119.33      125.24      3.81 o
  -4   7   7        3.65        2.15      0.83 o
  -3   7   7        9.74        8.26      1.21 o
  -2   7   7       71.49       68.76      2.66 o
  -1   7   7       14.39        9.60      1.39 o
   0   7   7       22.62       19.39      2.02 o
   1   7   7        0.04        0.10      0.86 o
   2   7   7        0.06       -0.37      0.95 o
   3   7   7        2.61        5.07      1.52 o
   4   7   7        8.13        6.41      2.49 o
   5   7   7       81.31       89.34      4.23 o
   6   7   7        0.29       -0.25      1.58 o
  -7   8   7        0.26        1.68      3.57 o
  -6   8   7       24.07       29.18      2.06 o
  -5   8   7        9.25        6.57      1.25 o
  -4   8   7        6.57        7.97      1.31 o
  -3   8   7        0.32        1.42      0.83 o
  -2   8   7        0.17        0.12      0.85 o
  -1   8   7        2.62        1.77      1.08 o
   0   8   7        9.22       10.28      2.27 o
   1   8   7       15.36       14.41      2.09 o
   2   8   7       33.58       43.45      3.23 o
   3   8   7        8.24        6.64      1.91 o
   4   8   7       44.23       45.84      3.21 o
   5   8   7       32.35       33.19      6.93 o
  -5   9   7       28.09       32.91      4.33 o
  -4   9   7       38.54       46.24      2.88 o
  -3   9   7        3.71        3.15      1.27 o
  -2   9   7       56.32       57.56      8.09 o
  -1   9   7        1.31        2.81      1.40 o
   0   9   7        3.66        2.72      1.56 o
   1   9   7        4.43        5.68      1.58 o
   2   9   7       16.10       15.34      3.13 o
   3   9   7       12.46       13.23      5.25 o
 -10   0   8      288.00      296.47      9.07 o
  -8   0   8      260.37      247.08      9.81 o
  -6   0   8      397.41      381.69     10.00 o
  -4   0   8      137.74      166.17     10.67 o
  -2   0   8       23.75       28.94      1.74 o
   0   0   8        0.37       -0.55      0.56 o
   2   0   8      845.63      824.84     15.09 o
   4   0   8        2.02        3.64      1.33 o
   6   0   8        2.37        1.26      2.31 o
   8   0   8       10.15       12.60      4.83 o
 -11   1   8       17.25       15.77      2.48 o
 -10   1   8       13.54       12.75      2.00 o
  -9   1   8       30.35       28.59      1.82 o
  -8   1   8       10.79       12.33      1.31 o
  -7   1   8      666.82      692.65     10.95 o
  -6   1   8       33.61       32.01      3.04 o
  -5   1   8      111.74      110.35      2.88 o
  -4   1   8      171.90      164.18      3.62 o
  -3   1   8      890.89      913.84     13.27 o
  -2   1   8        1.48        2.50      0.58 o
  -1   1   8       70.92       75.12      2.70 o
   0   1   8        0.20        0.40      0.49 o
   1   1   8       82.80       80.87      2.04 o
   2   1   8       27.36       27.08      1.29 o
   3   1   8      215.47      201.75      5.23 o
   4   1   8       63.72       67.10      2.83 o
   5   1   8      268.58      265.33      7.23 o
   6   1   8       38.84       33.88      2.75 o
   7   1   8       55.62       62.53      4.13 o
   8   1   8      117.50      126.25     10.50 o
 -11   2   8        0.59        0.51      1.50 o
 -10   2   8       37.12       40.63      2.45 o
  -9   2   8      154.86      164.47      5.53 o
  -8   2   8      263.47      266.47      5.30 o
  -7   2   8      217.68      226.35      4.66 o
  -6   2   8       67.33       64.11      2.36 o
  -5   2   8        0.44        0.73      0.58 o
  -4   2   8        7.43        6.03      1.51 o
  -3   2   8        0.75        0.11      0.55 o
  -2   2   8      210.57      211.97      4.09 o
  -1   2   8      673.40      643.21      9.35 o
   0   2   8      537.39      508.13      7.72 o
   1   2   8       42.21       37.94      1.63 o
   2   2   8      133.77      135.46      3.39 o
   3   2   8       16.39       16.63      1.27 o
   4   2   8      238.31      250.29      5.73 o
   5   2   8       33.46       28.30      2.50 o
   6   2   8        6.25        4.78      1.52 o
   7   2   8       16.86       14.27      2.37 o
   8   2   8       15.09       18.28      5.25 o
 -11   3   8       22.48       24.74      4.24 o
 -10   3   8        6.80        6.59      1.83 o
  -9   3   8       14.10       16.33      1.58 o
  -8   3   8        2.41        1.88      0.88 o
  -7   3   8        0.61       -0.08      0.65 o
  -6   3   8       35.76       32.56      1.76 o
  -5   3   8      772.95      756.74     12.57 o
  -4   3   8       38.20       36.00      1.91 o
  -3   3   8        6.97        8.11      0.93 o
  -2   3   8       10.63       10.04      0.97 o
  -1   3   8       58.27       54.25      1.86 o
   0   3   8       52.11       51.95      1.94 o
   1   3   8      152.15      146.13      3.36 o
   2   3   8       10.85        8.73      1.50 o
   3   3   8       45.08       46.06      2.88 o
   4   3   8        1.46        2.41      1.00 o
   5   3   8       21.34       28.02      2.56 o
   6   3   8       36.24       35.57      2.93 o
   7   3   8       22.12       24.93      2.70 o
   8   3   8        9.49       11.81      2.82 o
 -10   4   8        5.80        3.75      2.51 o
  -9   4   8       25.77       31.00      2.10 o
  -8   4   8       60.91       57.20      2.54 o
  -7   4   8       16.90       20.23      1.80 o
  -6   4   8        3.66        1.60      0.78 o
  -5   4   8        0.32        0.38      0.67 o
  -4   4   8        9.40       10.00      1.13 o
  -3   4   8       36.92       30.06      1.64 o
  -2   4   8      113.85      120.18      2.96 o
  -1   4   8        1.66        1.97      0.65 o
   0   4   8        1.86       -0.06      0.49 o
   1   4   8      204.36      187.78      4.92 o
   2   4   8       70.20       71.36      6.08 o
   3   4   8        0.12       -1.15      0.80 o
   4   4   8       19.92       16.99      1.90 o
   5   4   8        0.02        0.00      1.04 o
   6   4   8        1.50       -1.78      1.41 o
   7   4   8        5.20        5.71      2.07 o
   8   4   8        7.69        8.82      4.62 o
 -10   5   8        0.73       -1.26      4.62 o
  -9   5   8        0.72        0.14      1.33 o
  -8   5   8        1.87       -0.52      0.85 o
  -7   5   8        0.77        0.36      1.06 o
  -6   5   8       39.99       42.87      2.20 o
  -5   5   8       57.89       59.25      2.35 o
  -4   5   8       73.51       74.70      3.31 o
  -3   5   8        1.16        2.60      1.20 o
  -2   5   8      182.52      183.23      4.89 o
  -1   5   8        0.19       -0.26      0.64 o
   0   5   8      186.63      165.58      4.51 o
   1   5   8       14.28       12.33      2.58 o
   2   5   8        0.56       -0.95      0.89 o
   3   5   8        6.31        3.44      1.11 o
   4   5   8       93.97       98.41      4.13 o
   5   5   8        6.05        6.98      1.97 o
   6   5   8       88.99       97.75     11.75 o
   7   5   8        1.42        1.68      3.78 o
  -9   6   8      133.40      151.25     14.07 o
  -8   6   8       36.44       37.55      4.03 o
  -7   6   8       64.34       66.87      3.24 o
  -6   6   8        4.59        6.10      1.15 o
  -5   6   8        2.94        0.75      1.02 o
  -4   6   8        7.35        5.76      0.97 o
  -3   6   8       17.96       19.42      1.48 o
  -2   6   8       14.84       17.72      1.72 o
  -1   6   8      439.47      419.43      8.22 o
   0   6   8       29.84       23.55      2.14 o
   1   6   8       28.04       34.11      3.70 o
   2   6   8        0.03        1.06      1.14 o
   3   6   8       72.99       58.06      3.18 o
   4   6   8       19.41       22.93      3.56 o
   5   6   8        4.81        5.64      1.48 o
   6   6   8        5.57        5.87      2.08 o
  -8   7   8        0.61        5.88      4.41 o
  -7   7   8        0.19       -1.64      1.46 o
  -6   7   8        0.03        0.39      0.94 o
  -5   7   8       18.64       21.71      1.81 o
  -4   7   8      165.80      154.96      5.34 o
  -3   7   8        0.04        0.22      0.74 o
  -2   7   8        4.70        2.88      0.89 o
  -1   7   8        0.32       -0.77      0.77 o
   0   7   8       22.17       18.61      2.16 o
   1   7   8       30.77       21.16      2.15 o
   2   7   8        0.03        0.54      1.11 o
   3   7   8        5.44        4.17      1.61 o
   4   7   8       25.36       33.49      2.92 o
   5   7   8        0.27       -1.05      3.57 o
  -6   8   8        7.44        8.31      2.63 o
  -5   8   8       11.84       11.78      2.73 o
  -4   8   8        3.60        2.08      1.05 o
  -3   8   8       11.29       13.40      1.69 o
  -2   8   8       27.64       30.68      2.51 o
  -1   8   8       19.38       19.47      2.58 o
   0   8   8        4.81        4.54      1.39 o
   1   8   8       29.37       22.53      3.23 o
   2   8   8      154.43      163.13      6.17 o
   3   8   8        1.45        1.05      3.57 o
   4   8   8        0.03        0.21      3.57 o
  -4   9   8        1.21        2.38      1.69 o
  -1   9   8       62.38       48.55     13.23 o
   0   9   8        1.17        3.26      2.96 o
   1   9   8        7.33        5.25      4.41 o
  -9   0   9        6.32        8.90      1.82 o
  -7   0   9       20.77       22.73      2.34 o
  -5   0   9        5.84        6.47      1.50 o
  -3   0   9        0.47        0.96      0.82 o
  -1   0   9        4.92        2.08      0.90 o
   1   0   9       30.22       30.31      1.95 o
   3   0   9      207.96      209.19      7.01 o
   5   0   9       44.24       34.83      5.06 o
   7   0   9       24.23       28.15      5.46 o
 -10   1   9       77.78       80.02      3.58 o
  -9   1   9        0.42        2.05      0.96 o
  -8   1   9       41.00       43.33      2.22 o
  -7   1   9       15.92       10.82      1.44 o
  -6   1   9      212.47      216.03      6.10 o
  -5   1   9        3.91        2.76      0.75 o
  -4   1   9      425.92      418.48      7.02 o
  -3   1   9       17.01       16.01      1.49 o
  -2   1   9      149.56      144.97      3.43 o
  -1   1   9       61.26       60.42      2.01 o
   0   1   9        2.09        0.91      0.58 o
   1   1   9       61.33       69.77      2.20 o
   2   1   9       60.71       58.50      2.12 o
   3   1   9       11.81        7.01      1.18 o
   4   1   9       64.81       61.91      3.07 o
   5   1   9       32.36       29.69      3.01 o
   6   1   9      107.67      124.75      5.71 o
   7   1   9       28.75       31.02      4.16 o
 -10   2   9      127.04      129.27      6.29 o
  -9   2   9       13.44       15.48      2.27 o
  -8   2   9       21.72       26.08      1.99 o
  -7   2   9      206.08      221.84      5.46 o
  -6   2   9      323.43      316.25      6.91 o
  -5   2   9      294.33      297.05      5.77 o
  -4   2   9       56.54       49.66      1.93 o
  -3   2   9        0.01       -0.03      0.58 o
  -2   2   9       11.05       11.60      1.24 o
  -1   2   9       25.10       20.09      1.28 o
   0   2   9      822.89      793.23     11.38 o
   1   2   9      351.01      363.54      7.64 o
   2   2   9        9.02        9.95      1.22 o
   3   2   9      168.20      170.96      4.15 o
   4   2   9       21.56       18.12      2.17 o
   5   2   9       23.86       21.94      2.43 o
   6   2   9       65.98       63.53      3.84 o
   7   2   9        0.50       -0.28      2.30 o
 -10   3   9        2.61        3.94      1.90 o
  -9   3   9        2.64        2.17      1.12 o
  -8   3   9        0.23        0.73      0.77 o
  -7   3   9       41.17       44.43      2.28 o
  -6   3   9       10.25       11.83      1.31 o
  -5   3   9        5.30        6.68      1.04 o
  -4   3   9        5.43        2.22      0.79 o
  -3   3   9      165.49      171.19      3.95 o
  -2   3   9      348.60      353.04      6.67 o
  -1   3   9       27.02       22.93      1.38 o
   0   3   9        6.14        6.06      0.90 o
   1   3   9       66.26       61.39      3.47 o
   2   3   9        8.10        9.24      1.72 o
   3   3   9      123.62      122.36      4.37 o
   4   3   9        6.82        6.70      1.45 o
   5   3   9       17.76       18.52      2.89 o
   6   3   9        3.36        7.02      2.55 o
   7   3   9       37.73       42.01      7.14 o
  -9   4   9       14.20       12.32      2.05 o
  -8   4   9      203.80      219.20      5.95 o
  -7   4   9       29.18       27.85      1.88 o
  -6   4   9      152.76      145.30      3.83 o
  -5   4   9       28.91       28.40      1.68 o
  -4   4   9        3.84        3.83      0.87 o
  -3   4   9       19.58       19.22      1.41 o
  -2   4   9      252.87      243.06      7.63 o
  -1   4   9       64.22       63.75      2.32 o
   0   4   9       28.14       22.27      2.42 o
   1   4   9      171.56      164.38      4.61 o
   2   4   9        4.96        2.43      1.13 o
   3   4   9        4.23        3.59      1.21 o
   4   4   9        8.23        8.50      1.65 o
   5   4   9       12.41       10.47      3.33 o
   6   4   9        2.77        5.99      2.97 o
  -9   5   9        0.00       -3.36      3.99 o
  -8   5   9        6.45        4.69      1.24 o
  -7   5   9        0.15        0.16      0.92 o
  -6   5   9        0.67        0.40      0.89 o
  -5   5   9      504.18      540.95      9.52 o
  -4   5   9        9.99        7.90      1.13 o
  -3   5   9       31.73       34.33      1.87 o
  -2   5   9       31.99       29.50      1.71 o
  -1   5   9      193.03      182.50      4.23 o
   0   5   9        7.30        6.09      1.91 o
   1   5   9        6.11        6.29      1.39 o
   2   5   9        7.45        4.14      1.53 o
   3   5   9       20.22       23.91      4.03 o
   4   5   9        4.47        4.13      1.36 o
   5   5   9      151.95      163.25      6.24 o
   6   5   9        1.79       -1.47      3.36 o
  -8   6   9       34.67       38.42      3.70 o
  -7   6   9        3.27        4.83      2.09 o
  -6   6   9        5.59        7.88      1.34 o
  -5   6   9       26.06       25.85      1.78 o
  -4   6   9        0.07        0.85      0.99 o
  -3   6   9        0.10       -1.09      0.73 o
  -2   6   9       58.34       59.81      2.64 o
  -1   6   9       12.49       12.24      1.76 o
   0   6   9       25.92       29.01      2.44 o
   1   6   9       52.30       42.80      2.89 o
   2   6   9       25.34       29.45      2.57 o
   3   6   9        1.94       -0.97      1.27 o
   4   6   9        5.42        3.22      2.21 o
   5   6   9        0.39        2.15      1.71 o
  -7   7   9        3.27        2.25      2.05 o
  -6   7   9        0.00        2.24      3.15 o
  -5   7   9       24.18       27.67      2.11 o
  -4   7   9        7.99        8.18      1.28 o
  -3   7   9       28.86       30.47      1.89 o
  -2   7   9        3.88        4.18      1.24 o
  -1   7   9       38.53       43.01      4.34 o
   0   7   9       15.41       14.12      2.00 o
   1   7   9        0.21        1.85      1.19 o
   2   7   9        8.45        9.58      3.15 o
   3   7   9       33.67       35.50      6.93 o
   4   7   9        0.44       -3.78      3.36 o
  -5   8   9       19.45       29.83      7.14 o
  -4   8   9        1.88        2.83      3.15 o
  -3   8   9        1.75        3.99      2.53 o
  -2   8   9       50.07       26.05      6.93 o
  -1   8   9        0.43        5.54      2.99 o
   1   8   9       35.34       39.70      6.93 o
   2   8   9        4.30        2.52      3.78 o
 -10   0  10        0.02       -0.98      2.98 o
  -8   0  10      176.84      173.55      9.40 o
  -6   0  10      102.00      111.00      4.93 o
  -4   0  10        8.12        6.25      1.54 o
  -2   0  10       18.43       14.82      1.94 o
   0   0  10      630.71      622.36     23.07 o
   2   0  10       22.94       29.77      2.84 o
   4   0  10       78.32       70.36      4.28 o
   6   0  10        0.94        0.84      3.36 o
 -10   1  10       11.48       10.56      3.27 o
  -9   1  10        8.29        5.40      1.27 o
  -8   1  10       14.81       18.04      1.84 o
  -7   1  10       97.38      105.50      3.62 o
  -6   1  10        4.50        4.68      1.08 o
  -5   1  10      112.64      116.03      4.83 o
  -4   1  10       57.33       58.45      2.62 o
  -3   1  10      133.31      142.32      3.47 o
  -2   1  10      102.25      106.38      4.07 o
  -1   1  10        0.99        1.19      0.69 o
   0   1  10       56.17       55.38      2.07 o
   1   1  10       58.31       56.81      2.07 o
   2   1  10        3.08        3.88      1.02 o
   3   1  10       14.70       15.19      1.63 o
   4   1  10        9.32        8.19      1.66 o
   5   1  10       38.98       44.75      3.85 o
   6   1  10       57.37       54.99      4.90 o
  -9   2  10      114.43      122.82      5.12 o
  -8   2  10        0.48        0.13      0.92 o
  -7   2  10       18.53       15.77      1.58 o
  -6   2  10      106.35      122.95      5.04 o
  -5   2  10       43.99       47.17      2.29 o
  -4   2  10        1.16        0.22      0.69 o
  -3   2  10       33.02       32.29      1.70 o
  -2   2  10       12.15       12.46      1.63 o
  -1   2  10        2.40        1.88      0.79 o
   0   2  10        0.50        2.24      0.71 o
   1   2  10       34.33       33.33      1.96 o
   2   2  10      304.39      304.31      7.00 o
   3   2  10       42.60       37.46      2.75 o
   4   2  10        3.74        4.44      1.68 o
   5   2  10        0.21        1.47      2.21 o
   6   2  10        2.26       -1.68      3.57 o
  -9   3  10        0.09       -0.29      1.74 o
  -8   3  10       26.96       26.52      2.04 o
  -7   3  10       42.00       49.91      2.32 o
  -6   3  10      118.77      126.21      5.30 o
  -5   3  10        7.17        5.18      1.00 o
  -4   3  10      133.95      131.32      3.80 o
  -3   3  10       15.67       19.29      1.44 o
  -2   3  10      120.91      123.55      5.93 o
  -1   3  10       20.85       23.31      1.69 o
   0   3  10       70.66       68.02      2.72 o
   1   3  10        2.13        1.82      0.91 o
   2   3  10        0.54        0.35      0.95 o
   3   3  10        0.30        1.05      1.22 o
   4   3  10       90.80       90.12     16.18 o
   5   3  10       12.32        6.29      2.37 o
   6   3  10       27.07       23.32      5.88 o
  -8   4  10        9.12        9.82      2.71 o
  -7   4  10      100.70      105.95      3.34 o
  -6   4  10        0.01       -0.56      0.78 o
  -5   4  10        1.82        0.86      0.85 o
  -4   4  10        3.19        4.20      1.21 o
  -3   4  10        1.37        0.09      0.69 o
  -2   4  10        0.50       -0.21      0.63 o
  -1   4  10      306.58      310.90      8.31 o
   0   4  10       45.61       43.41      2.43 o
   1   4  10       36.10       41.29      3.06 o
   2   4  10       10.37       10.14      1.79 o
   3   4  10       13.18       10.71      1.79 o
   4   4  10        8.96        5.02      2.35 o
   5   4  10       35.31       29.20      6.51 o
  -8   5  10        0.00       -1.89      3.57 o
  -7   5  10        0.19       -0.25      1.24 o
  -6   5  10        0.02        0.34      0.85 o
  -5   5  10       38.38       38.76      2.43 o
  -4   5  10      328.21      351.45      6.94 o
  -3   5  10        6.39        5.12      1.01 o
  -2   5  10       31.80       33.76      2.41 o
  -1   5  10        6.16        7.88      1.38 o
   0   5  10       55.12       52.01      4.48 o
   1   5  10        4.32        4.61      1.45 o
   2   5  10       11.60       10.62      1.80 o
   3   5  10        9.21        4.71      1.55 o
   4   5  10       33.20       36.71      3.65 o
  -6   6  10        0.14        0.49      1.89 o
  -5   6  10       17.48       19.74      1.80 o
  -4   6  10        1.87        1.18      0.93 o
  -3   6  10        4.07        0.92      1.37 o
  -2   6  10        4.26        2.34      1.14 o
  -1   6  10       22.50       28.56      2.28 o
   0   6  10        1.03       -0.42      1.41 o
   1   6  10       10.99       10.72      1.89 o
   2   6  10       30.01       25.50      4.94 o
   3   6  10       26.98       37.81      6.72 o
  -5   7  10       14.87       23.74      6.09 o
  -4   7  10        5.54        8.52      1.71 o
  -3   7  10        0.85        2.66      1.94 o
  -2   7  10       70.53       67.28      5.92 o
  -1   7  10        1.92        3.09      2.67 o
   1   7  10        0.24        0.00      3.36 o
  -9   0  11      122.18      140.96     13.02 o
  -7   0  11      162.31      188.79     14.13 o
  -5   0  11      526.89      549.71     14.21 o
  -3   0  11       31.62       36.32      3.01 o
  -1   0  11       51.38       53.20      3.29 o
   1   0  11      906.55      922.02     39.28 o
   3   0  11       97.07       99.40      7.52 o
   5   0  11       29.45       28.36      5.67 o
  -8   1  11       41.85       45.02      4.38 o
  -7   1  11        5.05        5.09      1.57 o
  -6   1  11       72.41       74.81      3.84 o
  -5   1  11        0.52       -0.15      0.72 o
  -4   1  11       25.00       26.32      1.83 o
  -3   1  11       75.51       72.78      5.46 o
  -2   1  11      130.91      143.91      4.00 o
  -1   1  11       21.48       23.28      1.55 o
   0   1  11       18.95       16.23      1.54 o
   1   1  11       21.41       22.66      2.53 o
   2   1  11        2.71        0.80      1.27 o
   3   1  11        5.80        5.62      1.54 o
   4   1  11       48.50       46.74      3.79 o
   5   1  11       10.16        6.88      2.76 o
  -8   2  11        5.80        3.51      2.79 o
  -7   2  11      111.79      127.97      4.14 o
  -6   2  11       51.25       47.76      3.52 o
  -5   2  11        6.15        1.81      1.21 o
  -4   2  11       23.94       26.19      1.86 o
  -3   2  11        0.29       -0.69      0.69 o
  -2   2  11       12.40        9.79      1.17 o
  -1   2  11       51.45       52.67      2.29 o
   0   2  11       13.92       13.51      1.55 o
   1   2  11       69.22       66.99      2.90 o
   2   2  11       25.39       23.30      2.32 o
   3   2  11       21.33       22.96      2.80 o
   4   2  11        3.53        4.13      1.99 o
   5   2  11        0.50       -1.68      2.73 o
  -8   3  11        5.59        4.24      3.04 o
  -7   3  11        0.28        0.60      1.35 o
  -6   3  11        4.79        7.36      1.69 o
  -5   3  11      131.33      143.79      3.86 o
  -4   3  11      161.62      163.34      4.25 o
  -3   3  11       42.24       44.72      2.11 o
  -2   3  11        0.05       -0.16      0.69 o
  -1   3  11      150.09      147.57      3.86 o
   0   3  11        9.21        8.13      1.32 o
   1   3  11        1.79        1.76      1.04 o
   2   3  11        8.92       11.72      1.79 o
   3   3  11       18.58       19.92      2.95 o
   4   3  11        2.27        6.30      3.78 o
  -7   4  11       23.31       20.54      2.97 o
  -6   4  11       40.91       47.91      2.49 o
  -5   4  11       13.73       13.26      1.45 o
  -4   4  11        8.20        6.89      1.21 o
  -3   4  11        0.52        0.03      0.81 o
  -2   4  11       13.37       17.30      1.53 o
  -1   4  11       21.09       18.55      1.88 o
   0   4  11       57.15       61.29      2.83 o
   1   4  11        1.56        1.62      1.15 o
   2   4  11       39.57       44.72      4.55 o
   3   4  11        8.53       16.39      3.15 o
  -6   5  11        0.06        1.47      1.87 o
  -5   5  11       14.82       14.84      2.05 o
  -4   5  11       17.42       15.76      2.59 o
  -3   5  11        4.35        2.47      1.06 o
  -2   5  11        2.00        0.97      1.15 o
  -1   5  11       38.95       37.62      2.83 o
   0   5  11        7.36       11.44      1.89 o
   1   5  11        2.88        4.47      1.59 o
  -4   6  11       17.27       16.63      5.23 o
  -3   6  11        0.81       -0.77      1.89 o
  -2   6  11       28.50       37.62      4.06 o
  -1   6  11        0.16        5.25      3.36 o
   0   6  11        1.14        1.05      3.36 o
  -6   0  12       61.12       68.90      9.24 o
  -4   0  12       50.45       54.56      5.33 o
  -2   0  12       22.34       22.35      2.41 o
   0   0  12        6.17        9.48      1.94 o
   2   0  12      229.87      240.02     11.49 o
  -7   1  12        1.98        0.64      4.83 o
  -6   1  12        7.87        0.98      2.75 o
  -5   1  12        8.35        8.33      1.52 o
  -4   1  12       82.32       84.20      4.13 o
  -3   1  12       11.33       14.04      1.65 o
  -2   1  12        3.92        1.42      0.88 o
  -1   1  12       13.28       15.12      1.99 o
   0   1  12        2.44        3.80      1.34 o
   1   1  12       18.92       21.62      2.06 o
   2   1  12       12.26       10.37      2.19 o
   3   1  12        0.46        1.11      1.57 o
  -7   2  12        6.95        5.58      3.47 o
  -6   2  12       26.80       31.55      4.87 o
  -5   2  12        0.56       -1.12      1.13 o
  -4   2  12        5.19        3.95      1.02 o
  -3   2  12        2.44        0.52      0.98 o
  -2   2  12        0.08        0.37      0.82 o
  -1   2  12       21.66       22.78      2.60 o
   0   2  12      180.53      190.15      6.03 o
   1   2  12        6.47        7.79      1.44 o
   2   2  12        2.83        2.85      1.72 o
   3   2  12        1.39        1.26      2.94 o
  -6   3  12       31.26       34.63      5.11 o
  -5   3  12        9.92        7.89      3.17 o
  -4   3  12       48.75       49.74      3.25 o
  -3   3  12       90.03      105.70      4.74 o
  -2   3  12       74.90       81.89      2.97 o
  -1   3  12        1.98        0.63      1.46 o
   0   3  12       20.02       23.34      2.07 o
   1   3  12        2.60        1.66      1.79 o
   2   3  12       12.73        9.39      2.94 o
  -5   4  12       31.85       34.82      4.25 o
  -4   4  12        1.43        1.49      1.39 o
  -3   4  12        8.85       10.01      1.74 o
  -2   4  12        0.31        3.43      1.80 o
  -1   4  12        8.98       18.44      2.54 o
   0   4  12        2.69        2.52      1.88 o
   1   4  12        3.33        6.09      3.57 o
  -2   5  12       26.40       25.31      4.13 o
  -3   0  13       14.52       14.07      4.83 o
  -1   0  13       62.47       61.34      5.57 o
  -4   1  13       25.33       30.79      4.75 o
  -3   1  13        4.57        2.60      2.60 o
  -2   1  13       15.07       23.90      2.57 o
  -1   1  13       49.12       44.41      4.57 o
   0   1  13        2.61        0.12      1.32 o
  -3   2  13       10.12        9.61      3.11 o
  -2   2  13        0.51        2.82      1.41 o
  -1   2  13       33.87       33.57     11.76 o
 
